# Supplementary material for: 2-(4-Meth­oxy­phen­yl)-4H-1,3,2-benzoxathia­phosphinine 2-sulfide
Source: Acta Crystallogr Sect E Struct Rep Online. 2011 Jan 15;67(Pt 2):o388–9. doi: 10.1107/S1600536810053146 (PMC3051562; doi:10.1107/S1600536810053146)
Supplement: Supplementary file 1 [file e-67-0o388-sup1.cif]

##############################################################################
###                                                                        ###
###        Electronic paper (Acta Crystallographica Section E)             ###
###                                                                        ###
##############################################################################
#                                                                            #
# This CIF contains the data in a paper accepted for publication in Acta     #
# Crystallographica Section E. It conforms to the requirements of Notes      #
# for Authors for Section E, and has been peer reviewed under the auspices   #
# of the IUCr Commission on Journals.                                        #
#                                                                            #
# Full details of the Crystallographic Information File format               #
# are given in the paper "The Crystallographic Information File (CIF):       #
# a New Standard Archive File for Crystallography" by S. R. Hall, F. H.      #
# Allen and I. D. Brown [Acta Cryst. (1991), A47, 655-685].                  #
#                                                                            #
# The current version of the core CIF dictionary is obtainable from          #
# ftp://ftp.iucr.org/pub/cif_core.dic. The current version number is 2.4.    #
#                                                                            #
# Software is freely available for graphical display of the structure(s) in  #
# this CIF.  For information consult the CIF home page http://www.iucr.org/  #
# cif/home.html                                                              #
#                                                                            #
# This file may be used for bona fide research purposes within the           #
# scientific community so long as proper attribution is given to the journal # 
# article from which it was obtained.                                        #
#                                                                            #
##############################################################################
                                             
data_global
_audit_creation_method     'SHELXL97 and manual editing of sample_4.cif'
_journal_date_recd_electronic     2010-12-03
_journal_date_accepted     2010-12-17
_journal_name_full     'Acta Crystallographica, Section E'
_journal_year     2011
_journal_volume     67
_journal_issue      2
_journal_page_first     o388
_journal_page_last     o389
_journal_paper_category     QO
_journal_coeditor_code     VM2065
_publ_contact_author_name     'Dr. Victor B. Rybakov'
_publ_contact_author_address
;
  Department of Chemistry, Moscow State University,
  119992 Moscow, Russian Federation
;
_publ_contact_author_email     rybakov20021@yandex.ru
_publ_contact_author_fax     '7-495-9390898'
_publ_contact_author_phone     '7-495-9393654'
_publ_section_title
;
2-(4-Methoxyphenyl)-4<i>H</i>-1,3,2-benzoxathiaphosphinine 2-sulfide
;
loop_
    _publ_author_name
    _publ_author_address
    'Vitaly A. Osyanin'
;
 Samara State Technical University,
 Molodogvardeyskay Str. 244, 443100 Samara,
 Russian Federation
;
    'Elena A. Ivleva'
;
 Samara State Technical University,
 Molodogvardeyskay Str. 244, 443100 Samara,
 Russian Federation
;
    'Victor B. Rybakov'
;
 Department of Chemistry, Moscow State University,
 119992 Moscow, Russian Federation
;
    'Yurij N. Klimochkin'
;
 Samara State Technical University,
 Molodogvardeyskay Str. 244, 443100 Samara,
 Russian Federation
;
data_I
_audit_creation_method     'SHELXL97'
_chemical_name_systematic
;
2-(4-Methoxyphenyl)-4<i>H</i>-1,3,2-benzoxathiaphosphinine 2-sulfide
;
_chemical_name_common     ?
_chemical_formula_moiety     'C14 H13 O2 P S2'
_chemical_formula_sum     'C14 H13 O2 P S2'
_chemical_formula_iupac     'C14 H13 O2 P S2'
_chemical_formula_weight     308.35
_chemical_melting_point_gt     357
_chemical_melting_point_lt     358
_symmetry_cell_setting     triclinic
_symmetry_space_group_name_H-M     'P -1'
_symmetry_space_group_name_Hall     '-P 1'
loop_
    _symmetry_equiv_pos_as_xyz
    'x, y, z'
    '-x, -y, -z'
_cell_length_a     10.0548(5)
_cell_length_b     10.0804(5)
_cell_length_c     14.8913(7)
_cell_angle_alpha     94.322(4)
_cell_angle_beta     91.121(4)
_cell_angle_gamma     111.675(4)
_cell_volume     1396.79(12)
_cell_formula_units_Z     4
_cell_measurement_reflns_used     11905
_cell_measurement_theta_min     2.9775
_cell_measurement_theta_max     67.2294
_cell_measurement_temperature     150(2)
_exptl_crystal_description     'Prism'
_exptl_crystal_colour     'Colourless'
_exptl_crystal_size_max     0.197
_exptl_crystal_size_mid     0.135
_exptl_crystal_size_min     0.046
_exptl_crystal_density_diffrn     1.466
_exptl_crystal_density_meas     ?
_exptl_crystal_density_method     'not measured'
_exptl_crystal_F_000     640
_exptl_absorpt_coefficient_mu     4.495
_exptl_absorpt_correction_type     analytical
_exptl_absorpt_process_details
;
[<i>CrysAlis PRO</i> (Oxford Diffraction, 2010); based on expressions
derived
by Clark & Reid (1995)]
;
_exptl_absorpt_correction_T_min     0.499
_exptl_absorpt_correction_T_max     0.816
_exptl_special_details
;
<i>CrysAlis Pro</i>(Oxford Diffraction, 2010); Analytical numeric absorption
correction using a multifaceted crystal model based on expressions derived by
Clark & Reid (1995).
;
_diffrn_ambient_temperature     150(2)
_diffrn_radiation_type     'Cu K\a'
_diffrn_radiation_wavelength     1.54184
_diffrn_radiation_source     'fine-focus sealed tube'
_diffrn_radiation_monochromator     'mirror'
_diffrn_measurement_device_type
                                'Oxford Diffraction Xcalibur Atlas Gemini ultra'
_diffrn_measurement_method     \w
_diffrn_detector_area_resol_mean     ?
_diffrn_reflns_number     27233
_diffrn_reflns_av_R_equivalents     0.0506
_diffrn_reflns_av_sigmaI/netI     0.0335
_diffrn_reflns_theta_min     2.98
_diffrn_reflns_theta_max     67.36
_diffrn_reflns_theta_full     67.36
_diffrn_measured_fraction_theta_max     0.983
_diffrn_measured_fraction_theta_full     0.983
_diffrn_reflns_limit_h_min     -12
_diffrn_reflns_limit_h_max     12
_diffrn_reflns_limit_k_min     -11
_diffrn_reflns_limit_k_max     12
_diffrn_reflns_limit_l_min     -17
_diffrn_reflns_limit_l_max     17
_diffrn_standards_number     0
_diffrn_standards_interval_count     0
_diffrn_standards_interval_time     0
_diffrn_standards_decay_%     0
_refine_special_details
;
 Refinement of <i>F</i>^2^ against ALL reflections. The weighted
 <i>R</i>-factor w<i>R</i> and goodness of fit </i>S</i> are based on
 <i>F</i>^2^, conventional <i>R</i>-factors <i>R</i> are based
 on <i>F</i>, with <i>F</i> set to zero for negative <i>F</i>^2^. The threshold
 expression of <i>F</i>^2^ > 2\s(<i>F</i>^2^) is used only for calculating
 <i>R</i>-factors(gt) etc. and is not relevant to the choice of reflections
 for refinement. <i>R</i>-factors based on <i>F</i>^2^ are statistically about
 twice as large as those based on <i>F</i>, and <i>R</i>-factors based on ALL
 data will be even larger.
;
_reflns_number_total     4926
_reflns_number_gt     4175
_reflns_threshold_expression     I>2\s(I)
_refine_ls_structure_factor_coef     Fsqd
_refine_ls_matrix_type     full
_refine_ls_R_factor_all     0.0412
_refine_ls_R_factor_gt     0.0313
_refine_ls_wR_factor_gt     0.0737
_refine_ls_wR_factor_ref     0.0777
_refine_ls_goodness_of_fit_ref     1.047
_refine_ls_restrained_S_all     1.047
_refine_ls_number_reflns     4926
_refine_ls_number_parameters     345
_refine_ls_number_restraints     0
_refine_ls_hydrogen_treatment     constr
_refine_ls_weighting_scheme     calc
_refine_ls_weighting_details
         'calc w=1/[\s^2^(Fo^2^)+(0.0361P)^2^+0.5302P] where P=(Fo^2^+2Fc^2^)/3'
_atom_sites_solution_hydrogens     geom
_atom_sites_solution_primary     direct
_atom_sites_solution_secondary     difmap
_refine_ls_shift/su_max     0.001
_refine_ls_shift/su_mean     0.000
_refine_diff_density_max     0.375
_refine_diff_density_min     -0.276
_refine_ls_extinction_method     'none'
_refine_ls_extinction_coef     ?
loop_
    _atom_type_symbol
    _atom_type_description
    _atom_type_scat_dispersion_real
    _atom_type_scat_dispersion_imag
    _atom_type_scat_source
    'C' 'C' 0.0181 0.0091
                         'International Tables Vol C Tables 4.2.6.8 and 6.1.1.4'
    'H' 'H' 0.0000 0.0000
                         'International Tables Vol C Tables 4.2.6.8 and 6.1.1.4'
    'O' 'O' 0.0492 0.0322
                         'International Tables Vol C Tables 4.2.6.8 and 6.1.1.4'
    'S' 'S' 0.3331 0.5567
                         'International Tables Vol C Tables 4.2.6.8 and 6.1.1.4'
    'P' 'P' 0.2955 0.4335
                         'International Tables Vol C Tables 4.2.6.8 and 6.1.1.4'
_computing_data_collection     '<i>CrysAlis PRO</i> (Oxford Diffraction, 2010)'
_computing_cell_refinement     '<i>CrysAlis PRO</i> (Oxford Diffraction, 2010)'
_computing_data_reduction     '<i>CrysAlis PRO</i> (Oxford Diffraction, 2010)'
_computing_structure_solution     '<i>OLEX2</i> (Dolomanov <i>et al.</i>, 2009)'
_computing_structure_refinement     '<i>SHELXL97</i> (Sheldrick, 2008)'
_computing_molecular_graphics     '<i>ORTEP-3</i> (Farrugia, 1997)'
_computing_publication_material
                                  '<i>OLEX2</i> (Dolomanov <i>et al.</i>, 2009)'
loop_
    _atom_site_type_symbol
    _atom_site_label
    _atom_site_fract_x
    _atom_site_fract_y
    _atom_site_fract_z
    _atom_site_U_iso_or_equiv
    _atom_site_adp_type
    _atom_site_calc_flag
    _atom_site_refinement_flags
    _atom_site_occupancy
    _atom_site_disorder_assembly
    _atom_site_disorder_group
    O O1a 0.02926(16) 0.29773(15) -0.14746(10) 0.0277(3) Uani d . 1 . .
    P P2a 0.15135(6) 0.24002(6) -0.11687(3) 0.02317(13) Uani d . 1 . .
    S S3a 0.04617(6) 0.01896(6) -0.12506(4) 0.02639(13) Uani d . 1 . .
    C C4a -0.1381(2) 0.0133(2) -0.12138(15) 0.0292(5) Uani d . 1 . .
    H H4a1 -0.2060 -0.0876 -0.1243 0.035 Uiso calc R 1 . .
    H H4a2 -0.1500 0.0630 -0.0640 0.035 Uiso calc R 1 . .
    C C5a -0.1703(2) 0.0843(2) -0.19912(14) 0.0267(5) Uani d . 1 . .
    C C6a -0.0826(2) 0.2236(2) -0.21191(14) 0.0250(5) Uani d . 1 . .
    C C7a -0.1048(2) 0.2957(3) -0.28197(15) 0.0301(5) Uani d . 1 . .
    H H7a -0.0420 0.3910 -0.2891 0.036 Uiso calc R 1 . .
    C C8a -0.2218(3) 0.2251(3) -0.34208(16) 0.0377(6) Uani d . 1 . .
    H H8a -0.2404 0.2728 -0.3906 0.045 Uiso calc R 1 . .
    C C9a -0.3108(3) 0.0866(3) -0.33152(17) 0.0415(6) Uani d . 1 . .
    H H9a -0.3900 0.0392 -0.3732 0.050 Uiso calc R 1 . .
    C C10a -0.2862(3) 0.0153(3) -0.26080(17) 0.0365(6) Uani d . 1 . .
    H H10a -0.3481 -0.0805 -0.2543 0.044 Uiso calc R 1 . .
    S S21a 0.32266(6) 0.29002(6) -0.18310(4) 0.02974(14) Uani d . 1 . .
    C C11a 0.1791(2) 0.3094(2) -0.00060(14) 0.0236(4) Uani d . 1 . .
    C C12a 0.3126(2) 0.3441(2) 0.04299(14) 0.0264(5) Uani d . 1 . .
    H H12a 0.3898 0.3382 0.0093 0.032 Uiso calc R 1 . .
    C C13a 0.3357(2) 0.3873(2) 0.13437(14) 0.0268(5) Uani d . 1 . .
    H H13a 0.4278 0.4110 0.1631 0.032 Uiso calc R 1 . .
    C C14a 0.2221(2) 0.3953(2) 0.18358(14) 0.0256(5) Uani d . 1 . .
    C C15a 0.0881(2) 0.3626(2) 0.14060(15) 0.0274(5) Uani d . 1 . .
    H H15a 0.0112 0.3697 0.1741 0.033 Uiso calc R 1 . .
    C C16a 0.0669(2) 0.3200(2) 0.04959(15) 0.0266(5) Uani d . 1 . .
    H H16a -0.0248 0.2977 0.0207 0.032 Uiso calc R 1 . .
    O O14a 0.23190(17) 0.43446(17) 0.27326(10) 0.0320(4) Uani d . 1 . .
    C C17a 0.3668(3) 0.4683(4) 0.32061(17) 0.0509(7) Uani d . 1 . .
    H H17a 0.3959 0.3856 0.3137 0.076 Uiso calc R 1 . .
    H H17b 0.3582 0.4921 0.3847 0.076 Uiso calc R 1 . .
    H H17c 0.4390 0.5505 0.2959 0.076 Uiso calc R 1 . .
    O O1b 0.33103(15) 0.89365(15) 0.58572(10) 0.0249(3) Uani d . 1 . .
    P P2b 0.26816(6) 0.73662(6) 0.62048(4) 0.02184(13) Uani d . 1 . .
    S S3b 0.05104(6) 0.66625(6) 0.59061(4) 0.02646(13) Uani d . 1 . .
    C C4b 0.0279(2) 0.8259(2) 0.64340(15) 0.0277(5) Uani d . 1 . .
    H H4b1 -0.0733 0.8152 0.6335 0.033 Uiso calc R 1 . .
    H H4b2 0.0480 0.8318 0.7092 0.033 Uiso calc R 1 . .
    C C5b 0.1228(2) 0.9638(2) 0.60826(13) 0.0236(4) Uani d . 1 . .
    C C6b 0.2616(2) 0.9922(2) 0.58256(14) 0.0227(4) Uani d . 1 . .
    C C7b 0.3455(2) 1.1212(2) 0.55097(15) 0.0275(5) Uani d . 1 . .
    H H7b 0.4394 1.1363 0.5323 0.033 Uiso calc R 1 . .
    C C8b 0.2900(3) 1.2277(2) 0.54712(16) 0.0325(5) Uani d . 1 . .
    H H8b 0.3464 1.3171 0.5262 0.039 Uiso calc R 1 . .
    C C9b 0.1529(3) 1.2042(2) 0.57358(15) 0.0316(5) Uani d . 1 . .
    H H9b 0.1156 1.2779 0.5717 0.038 Uiso calc R 1 . .
    C C10b 0.0702(2) 1.0739(2) 0.60266(14) 0.0280(5) Uani d . 1 . .
    H H10b -0.0248 1.0582 0.6193 0.034 Uiso calc R 1 . .
    S S21b 0.35029(6) 0.60954(6) 0.56361(4) 0.03111(14) Uani d . 1 . .
    C C11b 0.2993(2) 0.7683(2) 0.74075(14) 0.0224(4) Uani d . 1 . .
    C C12b 0.2885(2) 0.6534(2) 0.79025(15) 0.0278(5) Uani d . 1 . .
    H H12b 0.2694 0.5616 0.7596 0.033 Uiso calc R 1 . .
    C C13b 0.3052(2) 0.6707(2) 0.88353(15) 0.0274(5) Uani d . 1 . .
    H H13b 0.2974 0.5916 0.9168 0.033 Uiso calc R 1 . .
    C C14b 0.3335(2) 0.8054(2) 0.92778(14) 0.0251(5) Uani d . 1 . .
    C C15b 0.3472(2) 0.9212(2) 0.87922(15) 0.0286(5) Uani d . 1 . .
    H H15b 0.3687 1.0134 0.9099 0.034 Uiso calc R 1 . .
    C C16b 0.3299(2) 0.9033(2) 0.78634(15) 0.0265(5) Uani d . 1 . .
    H H16b 0.3387 0.9830 0.7534 0.032 Uiso calc R 1 . .
    O O14b 0.34857(18) 0.83466(17) 1.01926(10) 0.0333(4) Uani d . 1 . .
    C C17b 0.3349(3) 0.7191(3) 1.07348(15) 0.0344(5) Uani d . 1 . .
    H H17d 0.2394 0.6441 1.0620 0.052 Uiso calc R 1 . .
    H H17e 0.3481 0.7547 1.1374 0.052 Uiso calc R 1 . .
    H H17f 0.4079 0.6794 1.0581 0.052 Uiso calc R 1 . .
loop_
    _atom_site_aniso_label
    _atom_site_aniso_U_11
    _atom_site_aniso_U_22
    _atom_site_aniso_U_33
    _atom_site_aniso_U_12
    _atom_site_aniso_U_13
    _atom_site_aniso_U_23
    O1a 0.0310(8) 0.0231(8) 0.0286(8) 0.0104(6) -0.0055(6) 0.0001(6)
    P2a 0.0256(3) 0.0229(3) 0.0193(3) 0.0072(2) -0.0004(2) 0.0017(2)
    S3a 0.0313(3) 0.0222(3) 0.0255(3) 0.0100(2) -0.0008(2) 0.0022(2)
    C4a 0.0276(11) 0.0264(12) 0.0311(12) 0.0065(9) 0.0054(9) 0.0046(10)
    C5a 0.0270(11) 0.0287(12) 0.0253(11) 0.0116(9) 0.0051(9) 0.0018(9)
    C6a 0.0251(11) 0.0292(12) 0.0224(11) 0.0127(9) -0.0002(8) -0.0014(9)
    C7a 0.0344(12) 0.0346(13) 0.0268(12) 0.0186(10) 0.0044(9) 0.0052(10)
    C8a 0.0458(15) 0.0510(16) 0.0269(12) 0.0304(13) -0.0016(10) 0.0036(11)
    C9a 0.0369(14) 0.0535(17) 0.0358(14) 0.0220(13) -0.0118(11) -0.0099(12)
    C10a 0.0275(12) 0.0388(14) 0.0406(14) 0.0112(11) -0.0020(10) -0.0054(11)
    S21a 0.0317(3) 0.0305(3) 0.0249(3) 0.0086(2) 0.0063(2) 0.0038(2)
    C11a 0.0255(11) 0.0197(11) 0.0224(11) 0.0048(9) 0.0014(8) 0.0024(8)
    C12a 0.0247(11) 0.0280(12) 0.0248(11) 0.0074(9) 0.0044(9) 0.0031(9)
    C13a 0.0252(11) 0.0291(12) 0.0229(11) 0.0067(9) -0.0011(9) 0.0024(9)
    C14a 0.0317(12) 0.0218(11) 0.0212(11) 0.0072(9) 0.0031(9) 0.0028(9)
    C15a 0.0253(11) 0.0294(12) 0.0273(12) 0.0095(9) 0.0071(9) 0.0027(9)
    C16a 0.0252(11) 0.0258(11) 0.0283(12) 0.0094(9) -0.0013(9) -0.0001(9)
    O14a 0.0348(9) 0.0405(9) 0.0191(8) 0.0126(7) 0.0020(6) -0.0009(7)
    C17a 0.0446(16) 0.082(2) 0.0207(12) 0.0191(15) -0.0041(11) -0.0052(13)
    O1b 0.0264(8) 0.0223(8) 0.0302(8) 0.0125(6) 0.0061(6) 0.0094(6)
    P2b 0.0266(3) 0.0201(3) 0.0214(3) 0.0109(2) 0.0028(2) 0.0049(2)
    S3b 0.0268(3) 0.0240(3) 0.0277(3) 0.0084(2) 0.0004(2) 0.0021(2)
    C4b 0.0283(11) 0.0286(12) 0.0291(12) 0.0138(10) 0.0048(9) 0.0033(9)
    C5b 0.0305(11) 0.0251(11) 0.0173(10) 0.0129(9) -0.0013(8) 0.0019(8)
    C6b 0.0290(11) 0.0223(11) 0.0212(10) 0.0145(9) 0.0000(8) 0.0037(9)
    C7b 0.0316(12) 0.0265(12) 0.0265(11) 0.0124(10) 0.0038(9) 0.0070(9)
    C8b 0.0459(14) 0.0238(12) 0.0294(12) 0.0140(11) 0.0018(10) 0.0071(10)
    C9b 0.0453(14) 0.0281(13) 0.0288(12) 0.0224(11) -0.0026(10) 0.0021(10)
    C10b 0.0333(12) 0.0318(13) 0.0233(11) 0.0178(10) -0.0018(9) -0.0001(9)
    S21b 0.0435(3) 0.0294(3) 0.0286(3) 0.0226(3) 0.0073(2) 0.0039(2)
    C11b 0.0215(10) 0.0252(11) 0.0229(11) 0.0109(9) 0.0019(8) 0.0040(9)
    C12b 0.0336(12) 0.0254(12) 0.0272(11) 0.0142(10) 0.0031(9) 0.0022(9)
    C13b 0.0326(12) 0.0274(12) 0.0254(11) 0.0138(10) 0.0031(9) 0.0076(9)
    C14b 0.0236(11) 0.0317(12) 0.0214(11) 0.0115(9) 0.0014(8) 0.0041(9)
    C15b 0.0303(12) 0.0249(12) 0.0294(12) 0.0098(9) -0.0016(9) -0.0015(9)
    C16b 0.0317(12) 0.0216(11) 0.0268(11) 0.0098(9) 0.0013(9) 0.0060(9)
    O14b 0.0442(9) 0.0359(9) 0.0215(8) 0.0169(8) 0.0004(7) 0.0037(7)
    C17b 0.0404(14) 0.0466(15) 0.0242(12) 0.0245(12) 0.0035(10) 0.0081(11)
_geom_special_details
;
All s.u.'s (except the s.u. in the dihedral angle between two l.s. planes) are
estimated using the full covariance matrix. The cell s.u.'s are taken into
account individually in the estimation of s.u.'s in distances, angles and
torsion angles; correlations between s.u.'s in cell parameters are only used
when they are defined by crystal symmetry. An approximate (isotropic)
treatment of cell s.u.'s is used for estimating s.u.'s involving l.s. planes.
;
loop_
    _geom_bond_atom_site_label_1
    _geom_bond_atom_site_label_2
    _geom_bond_site_symmetry_2
    _geom_bond_distance
    _geom_bond_publ_flag
    O1a C6a . 1.404(3) ?
    O1a P2a . 1.6119(15) ?
    P2a C11a . 1.794(2) ?
    P2a S21a . 1.9219(8) ?
    P2a S3a . 2.0766(8) ?
    S3a C4a . 1.835(2) ?
    C4a C5a . 1.497(3) ?
    C4a H4a1 . 0.9900 ?
    C4a H4a2 . 0.9900 ?
    C5a C6a . 1.385(3) ?
    C5a C10a . 1.396(3) ?
    C6a C7a . 1.375(3) ?
    C7a C8a . 1.392(3) ?
    C7a H7a . 0.9500 ?
    C8a C9a . 1.375(4) ?
    C8a H8a . 0.9500 ?
    C9a C10a . 1.386(4) ?
    C9a H9a . 0.9500 ?
    C10a H10a . 0.9500 ?
    C11a C12a . 1.389(3) ?
    C11a C16a . 1.398(3) ?
    C12a C13a . 1.385(3) ?
    C12a H12a . 0.9500 ?
    C13a C14a . 1.393(3) ?
    C13a H13a . 0.9500 ?
    C14a O14a . 1.355(3) ?
    C14a C15a . 1.393(3) ?
    C15a C16a . 1.378(3) ?
    C15a H15a . 0.9500 ?
    C16a H16a . 0.9500 ?
    O14a C17a . 1.428(3) ?
    C17a H17a . 0.9800 ?
    C17a H17b . 0.9800 ?
    C17a H17c . 0.9800 ?
    O1b C6b . 1.412(2) ?
    O1b P2b . 1.6033(15) ?
    P2b C11b . 1.796(2) ?
    P2b S21b . 1.9197(7) ?
    P2b S3b . 2.0586(8) ?
    S3b C4b . 1.831(2) ?
    C4b C5b . 1.505(3) ?
    C4b H4b1 . 0.9900 ?
    C4b H4b2 . 0.9900 ?
    C5b C6b . 1.385(3) ?
    C5b C10b . 1.401(3) ?
    C6b C7b . 1.386(3) ?
    C7b C8b . 1.385(3) ?
    C7b H7b . 0.9500 ?
    C8b C9b . 1.380(3) ?
    C8b H8b . 0.9500 ?
    C9b C10b . 1.377(3) ?
    C9b H9b . 0.9500 ?
    C10b H10b . 0.9500 ?
    C11b C12b . 1.392(3) ?
    C11b C16b . 1.396(3) ?
    C12b C13b . 1.386(3) ?
    C12b H12b . 0.9500 ?
    C13b C14b . 1.390(3) ?
    C13b H13b . 0.9500 ?
    C14b O14b . 1.365(3) ?
    C14b C15b . 1.384(3) ?
    C15b C16b . 1.380(3) ?
    C15b H15b . 0.9500 ?
    C16b H16b . 0.9500 ?
    O14b C17b . 1.434(3) ?
    C17b H17d . 0.9800 ?
    C17b H17e . 0.9800 ?
    C17b H17f . 0.9800 ?
loop_
    _geom_angle_atom_site_label_1
    _geom_angle_atom_site_label_2
    _geom_angle_atom_site_label_3
    _geom_angle_site_symmetry_1
    _geom_angle_site_symmetry_3
    _geom_angle
    _geom_angle_publ_flag
    C6a O1a P2a . . 124.10(13) ?
    O1a P2a C11a . . 99.46(9) ?
    O1a P2a S21a . . 118.15(7) ?
    C11a P2a S21a . . 114.65(7) ?
    O1a P2a S3a . . 103.99(6) ?
    C11a P2a S3a . . 109.24(7) ?
    S21a P2a S3a . . 110.34(3) ?
    C4a S3a P2a . . 98.13(8) ?
    C5a C4a S3a . . 109.77(15) ?
    C5a C4a H4a1 . . 109.7 ?
    S3a C4a H4a1 . . 109.7 ?
    C5a C4a H4a2 . . 109.7 ?
    S3a C4a H4a2 . . 109.7 ?
    H4a1 C4a H4a2 . . 108.2 ?
    C6a C5a C10a . . 117.8(2) ?
    C6a C5a C4a . . 119.70(19) ?
    C10a C5a C4a . . 122.5(2) ?
    C7a C6a C5a . . 123.1(2) ?
    C7a C6a O1a . . 118.32(19) ?
    C5a C6a O1a . . 118.51(19) ?
    C6a C7a C8a . . 118.1(2) ?
    C6a C7a H7a . . 121.0 ?
    C8a C7a H7a . . 121.0 ?
    C9a C8a C7a . . 120.3(2) ?
    C9a C8a H8a . . 119.8 ?
    C7a C8a H8a . . 119.8 ?
    C8a C9a C10a . . 120.8(2) ?
    C8a C9a H9a . . 119.6 ?
    C10a C9a H9a . . 119.6 ?
    C9a C10a C5a . . 120.0(2) ?
    C9a C10a H10a . . 120.0 ?
    C5a C10a H10a . . 120.0 ?
    C12a C11a C16a . . 118.58(19) ?
    C12a C11a P2a . . 119.61(16) ?
    C16a C11a P2a . . 121.64(16) ?
    C13a C12a C11a . . 121.5(2) ?
    C13a C12a H12a . . 119.2 ?
    C11a C12a H12a . . 119.2 ?
    C12a C13a C14a . . 119.1(2) ?
    C12a C13a H13a . . 120.5 ?
    C14a C13a H13a . . 120.5 ?
    O14a C14a C13a . . 124.18(19) ?
    O14a C14a C15a . . 115.77(19) ?
    C13a C14a C15a . . 120.05(19) ?
    C16a C15a C14a . . 120.14(19) ?
    C16a C15a H15a . . 119.9 ?
    C14a C15a H15a . . 119.9 ?
    C15a C16a C11a . . 120.6(2) ?
    C15a C16a H16a . . 119.7 ?
    C11a C16a H16a . . 119.7 ?
    C14a O14a C17a . . 117.98(18) ?
    O14a C17a H17a . . 109.5 ?
    O14a C17a H17b . . 109.5 ?
    H17a C17a H17b . . 109.5 ?
    O14a C17a H17c . . 109.5 ?
    H17a C17a H17c . . 109.5 ?
    H17b C17a H17c . . 109.5 ?
    C6b O1b P2b . . 127.23(13) ?
    O1b P2b C11b . . 104.09(9) ?
    O1b P2b S21b . . 112.57(6) ?
    C11b P2b S21b . . 114.84(7) ?
    O1b P2b S3b . . 104.42(6) ?
    C11b P2b S3b . . 108.63(7) ?
    S21b P2b S3b . . 111.54(3) ?
    C4b S3b P2b . . 95.79(8) ?
    C5b C4b S3b . . 113.98(15) ?
    C5b C4b H4b1 . . 108.8 ?
    S3b C4b H4b1 . . 108.8 ?
    C5b C4b H4b2 . . 108.8 ?
    S3b C4b H4b2 . . 108.8 ?
    H4b1 C4b H4b2 . . 107.7 ?
    C6b C5b C10b . . 116.7(2) ?
    C6b C5b C4b . . 124.61(18) ?
    C10b C5b C4b . . 118.6(2) ?
    C5b C6b C7b . . 122.63(19) ?
    C5b C6b O1b . . 123.69(19) ?
    C7b C6b O1b . . 113.68(18) ?
    C8b C7b C6b . . 118.9(2) ?
    C8b C7b H7b . . 120.6 ?
    C6b C7b H7b . . 120.6 ?
    C9b C8b C7b . . 120.1(2) ?
    C9b C8b H8b . . 119.9 ?
    C7b C8b H8b . . 119.9 ?
    C10b C9b C8b . . 120.0(2) ?
    C10b C9b H9b . . 120.0 ?
    C8b C9b H9b . . 120.0 ?
    C9b C10b C5b . . 121.6(2) ?
    C9b C10b H10b . . 119.2 ?
    C5b C10b H10b . . 119.2 ?
    C12b C11b C16b . . 119.02(19) ?
    C12b C11b P2b . . 118.69(16) ?
    C16b C11b P2b . . 122.27(16) ?
    C13b C12b C11b . . 121.0(2) ?
    C13b C12b H12b . . 119.5 ?
    C11b C12b H12b . . 119.5 ?
    C12b C13b C14b . . 119.1(2) ?
    C12b C13b H13b . . 120.4 ?
    C14b C13b H13b . . 120.4 ?
    O14b C14b C15b . . 115.25(19) ?
    O14b C14b C13b . . 124.3(2) ?
    C15b C14b C13b . . 120.4(2) ?
    C16b C15b C14b . . 120.3(2) ?
    C16b C15b H15b . . 119.9 ?
    C14b C15b H15b . . 119.9 ?
    C15b C16b C11b . . 120.2(2) ?
    C15b C16b H16b . . 119.9 ?
    C11b C16b H16b . . 119.9 ?
    C14b O14b C17b . . 117.99(17) ?
    O14b C17b H17d . . 109.5 ?
    O14b C17b H17e . . 109.5 ?
    H17d C17b H17e . . 109.5 ?
    O14b C17b H17f . . 109.5 ?
    H17d C17b H17f . . 109.5 ?
    H17e C17b H17f . . 109.5 ?
loop_
    _geom_torsion_atom_site_label_1
    _geom_torsion_atom_site_label_2
    _geom_torsion_atom_site_label_3
    _geom_torsion_atom_site_label_4
    _geom_torsion_site_symmetry_1
    _geom_torsion_site_symmetry_2
    _geom_torsion_site_symmetry_3
    _geom_torsion_site_symmetry_4
    _geom_torsion
    _geom_torsion_publ_flag
    C6a O1a P2a C11a . . . . -146.02(17) ?
    C6a O1a P2a S21a . . . . 89.32(17) ?
    C6a O1a P2a S3a . . . . -33.33(17) ?
    O1a P2a S3a C4a . . . . -19.97(10) ?
    C11a P2a S3a C4a . . . . 85.47(11) ?
    S21a P2a S3a C4a . . . . -147.62(8) ?
    P2a S3a C4a C5a . . . . 59.70(15) ?
    S3a C4a C5a C6a . . . . -55.1(2) ?
    S3a C4a C5a C10a . . . . 124.4(2) ?
    C10a C5a C6a C7a . . . . 0.1(3) ?
    C4a C5a C6a C7a . . . . 179.6(2) ?
    C10a C5a C6a O1a . . . . 176.18(19) ?
    C4a C5a C6a O1a . . . . -4.2(3) ?
    P2a O1a C6a C7a . . . . -128.39(18) ?
    P2a O1a C6a C5a . . . . 55.3(2) ?
    C5a C6a C7a C8a . . . . 0.6(3) ?
    O1a C6a C7a C8a . . . . -175.56(19) ?
    C6a C7a C8a C9a . . . . -0.8(3) ?
    C7a C8a C9a C10a . . . . 0.4(4) ?
    C8a C9a C10a C5a . . . . 0.3(4) ?
    C6a C5a C10a C9a . . . . -0.5(3) ?
    C4a C5a C10a C9a . . . . 180.0(2) ?
    O1a P2a C11a C12a . . . . -150.77(17) ?
    S21a P2a C11a C12a . . . . -23.7(2) ?
    S3a P2a C11a C12a . . . . 100.70(17) ?
    O1a P2a C11a C16a . . . . 33.9(2) ?
    S21a P2a C11a C16a . . . . 160.92(16) ?
    S3a P2a C11a C16a . . . . -74.66(19) ?
    C16a C11a C12a C13a . . . . 0.6(3) ?
    P2a C11a C12a C13a . . . . -174.86(17) ?
    C11a C12a C13a C14a . . . . 0.3(3) ?
    C12a C13a C14a O14a . . . . 179.2(2) ?
    C12a C13a C14a C15a . . . . -1.1(3) ?
    O14a C14a C15a C16a . . . . -179.2(2) ?
    C13a C14a C15a C16a . . . . 1.1(3) ?
    C14a C15a C16a C11a . . . . -0.1(3) ?
    C12a C11a C16a C15a . . . . -0.7(3) ?
    P2a C11a C16a C15a . . . . 174.71(17) ?
    C13a C14a O14a C17a . . . . -0.6(3) ?
    C15a C14a O14a C17a . . . . 179.7(2) ?
    C6b O1b P2b C11b . . . . -82.72(17) ?
    C6b O1b P2b S21b . . . . 152.30(14) ?
    C6b O1b P2b S3b . . . . 31.14(17) ?
    O1b P2b S3b C4b . . . . -50.90(9) ?
    C11b P2b S3b C4b . . . . 59.70(10) ?
    S21b P2b S3b C4b . . . . -172.74(8) ?
    P2b S3b C4b C5b . . . . 55.70(16) ?
    S3b C4b C5b C6b . . . . -35.7(3) ?
    S3b C4b C5b C10b . . . . 145.92(17) ?
    C10b C5b C6b C7b . . . . -1.2(3) ?
    C4b C5b C6b C7b . . . . -179.7(2) ?
    C10b C5b C6b O1b . . . . 178.88(18) ?
    C4b C5b C6b O1b . . . . 0.4(3) ?
    P2b O1b C6b C5b . . . . -1.6(3) ?
    P2b O1b C6b C7b . . . . 178.51(15) ?
    C5b C6b C7b C8b . . . . 1.8(3) ?
    O1b C6b C7b C8b . . . . -178.33(18) ?
    C6b C7b C8b C9b . . . . -0.6(3) ?
    C7b C8b C9b C10b . . . . -0.9(3) ?
    C8b C9b C10b C5b . . . . 1.5(3) ?
    C6b C5b C10b C9b . . . . -0.4(3) ?
    C4b C5b C10b C9b . . . . 178.1(2) ?
    O1b P2b C11b C12b . . . . -164.91(16) ?
    S21b P2b C11b C12b . . . . -41.39(19) ?
    S3b P2b C11b C12b . . . . 84.27(17) ?
    O1b P2b C11b C16b . . . . 16.9(2) ?
    S21b P2b C11b C16b . . . . 140.42(16) ?
    S3b P2b C11b C16b . . . . -93.92(18) ?
    C16b C11b C12b C13b . . . . 1.1(3) ?
    P2b C11b C12b C13b . . . . -177.12(17) ?
    C11b C12b C13b C14b . . . . -0.2(3) ?
    C12b C13b C14b O14b . . . . 178.4(2) ?
    C12b C13b C14b C15b . . . . -1.1(3) ?
    O14b C14b C15b C16b . . . . -178.10(19) ?
    C13b C14b C15b C16b . . . . 1.4(3) ?
    C14b C15b C16b C11b . . . . -0.4(3) ?
    C12b C11b C16b C15b . . . . -0.8(3) ?
    P2b C11b C16b C15b . . . . 177.37(17) ?
    C15b C14b O14b C17b . . . . 179.73(19) ?
    C13b C14b O14b C17b . . . . 0.2(3) ?
