# Supplementary material for: 2-(4-Meth­oxy­phen­yl)-4H-1,3,2-benzoxathia­phosphinine 2-sulfide
Source: Acta Crystallogr Sect E Struct Rep Online. 2011 Jan 15;67(Pt 2):o388–9. doi: 10.1107/S1600536810053146 (PMC3051562; doi:10.1107/S1600536810053146)
Supplement: Supplementary file 2 [file e-67-0o388-Isup2.hkl]

# 
# h,k,l, Fc-squared, Fo-squared, sigma(Fo-squared) and status flag 
# 
data_I
_shelx_title ' ' 
_shelx_refln_list_code          4 
_shelx_F_calc_maximum      199.67 
_exptl_crystal_F_000       640.00 
_reflns_d_resolution_high  0.8353 
 
loop_ 
 _symmetry_equiv_pos_as_xyz 
 'x, y, z' 
 '-x, -y, -z' 
 
_cell_length_a    10.0548 
_cell_length_b    10.0804 
_cell_length_c    14.8913 
_cell_angle_alpha  94.322 
_cell_angle_beta   91.121 
_cell_angle_gamma 111.675 
 
_shelx_F_squared_multiplier     1.000 
 
loop_ 
 _refln_index_h 
 _refln_index_k 
 _refln_index_l 
 _refln_F_squared_calc 
 _refln_F_squared_meas 
 _refln_F_squared_sigma 
 _refln_observed_status 
   1   0   0     4330.01     4457.26     73.94 o 
   2   0   0    13397.38    13998.43    156.11 o 
   3   0   0    26304.27    27099.46    297.79 o 
   4   0   0      975.33     1083.09     27.80 o 
   5   0   0     3423.17     3721.42     51.69 o 
   6   0   0     1935.13     1877.07     25.74 o 
   7   0   0      238.91      230.02      9.68 o 
   8   0   0      745.44      763.41     23.41 o 
   9   0   0       56.46       47.67      9.94 o 
  10   0   0     1059.84     1127.48     29.11 o 
  11   0   0      242.87      258.65     16.83 o 
 -11   1   0       52.80       49.72      8.81 o 
 -10   1   0        2.84       -2.35      8.56 o 
  -9   1   0      188.05      187.50     14.70 o 
  -8   1   0        7.57       -0.21      7.92 o 
  -7   1   0      673.47      655.02     19.56 o 
  -6   1   0       27.40       33.07      7.27 o 
  -5   1   0     1548.19     1614.31     30.71 o 
  -4   1   0     4513.62     4810.74     92.23 o 
  -3   1   0      217.54      227.21     12.16 o 
  -2   1   0     5057.73     5219.96    113.86 o 
  -1   1   0       28.65       51.10      7.10 o 
   0   1   0     1180.01     1261.21     22.00 o 
   1   1   0     4962.33     5024.13     73.15 o 
   2   1   0     2027.28     2224.67     42.18 o 
   3   1   0      173.79      158.57     12.96 o 
   4   1   0     1412.07     1365.52     27.64 o 
   5   1   0      171.97      128.89     10.22 o 
   6   1   0      263.72      251.48      8.75 o 
   7   1   0        6.66        9.19      6.42 o 
   8   1   0       47.26       45.74      7.66 o 
   9   1   0        6.30        6.76      8.52 o 
  10   1   0      170.16      171.79     21.85 o 
 -11   2   0        2.43        3.98      7.98 o 
 -10   2   0      307.65      295.20     17.85 o 
  -9   2   0      283.41      284.96     17.66 o 
  -8   2   0      915.86      876.89     23.48 o 
  -7   2   0     1040.39     1043.70     28.84 o 
  -6   2   0      192.93      192.72     13.21 o 
  -5   2   0     3166.65     3072.11     54.29 o 
  -4   2   0       13.01       12.04      9.08 o 
  -3   2   0       14.43        2.91     10.67 o 
  -2   2   0     3577.47     3810.61     84.87 o 
  -1   2   0     5879.36     6288.43     87.46 o 
   0   2   0     7772.48     7853.50    106.23 o 
   1   2   0     1075.89     1191.95     23.74 o 
   2   2   0      196.09      210.43     10.74 o 
   3   2   0      982.63      963.23     28.07 o 
   4   2   0        0.86        6.39      5.84 o 
   5   2   0        9.20        2.22      5.39 o 
   6   2   0      417.88      385.57     11.45 o 
   7   2   0      104.87      102.50      7.68 o 
   8   2   0       29.00       25.86      7.64 o 
   9   2   0       22.13       24.44      8.18 o 
  10   2   0      123.28      151.27     31.97 o 
 -11   3   0       17.04       23.15     10.42 o 
 -10   3   0      362.04      389.32     17.97 o 
  -9   3   0      695.06      683.86     21.33 o 
  -8   3   0     1121.88     1078.86     29.40 o 
  -7   3   0     1912.46     1782.68     32.43 o 
  -6   3   0       31.82       20.29      7.59 o 
  -5   3   0     2550.33     2518.12     52.03 o 
  -4   3   0      346.75      369.27     18.31 o 
  -3   3   0      732.77      720.21     25.68 o 
  -2   3   0      762.06      795.55     19.70 o 
  -1   3   0     1557.80     1735.12     33.53 o 
   0   3   0    13906.36    14206.79    189.60 o 
   1   3   0     5484.62     5766.24     58.12 o 
   2   3   0        0.06        5.79      6.30 o 
   3   3   0     2841.07     2804.43     44.72 o 
   4   3   0      137.95      107.34      7.38 o 
   5   3   0     6215.18     6264.84     70.45 o 
   6   3   0      352.27      321.29     16.68 o 
   7   3   0      557.42      547.44     17.81 o 
   8   3   0      154.13      162.31     11.76 o 
   9   3   0       68.98       67.71      8.43 o 
 -12   4   0       16.00       12.79     10.29 o 
 -11   4   0        9.55       16.36     10.75 o 
 -10   4   0        1.78       -6.70      7.62 o 
  -9   4   0     1327.91     1279.63     32.52 o 
  -8   4   0        1.11       13.83      7.70 o 
  -7   4   0     4674.79     4494.35     71.33 o 
  -6   4   0        4.84        3.15      4.78 o 
  -5   4   0      132.79      109.19      8.00 o 
  -4   4   0     2603.76     2749.66     48.43 o 
  -3   4   0      352.45      366.82     20.65 o 
  -2   4   0     1027.11     1058.95     22.91 o 
  -1   4   0      363.02      358.35     12.96 o 
   0   4   0      677.15      728.05     18.35 o 
   1   4   0     3121.07     3403.74     49.32 o 
   2   4   0        0.84        5.21      8.41 o 
   3   4   0     1856.99     2058.97     26.23 o 
   4   4   0        0.43       -4.39      6.06 o 
   5   4   0       46.67       29.47      7.01 o 
   6   4   0      475.30      445.33     17.92 o 
   7   4   0      306.56      343.46     13.94 o 
   8   4   0      258.35      234.09     13.54 o 
   9   4   0      110.46       98.78     15.19 o 
 -12   5   0      505.31      563.82     31.31 o 
 -11   5   0       22.71       16.93      8.36 o 
 -10   5   0       10.73        2.78      7.50 o 
  -9   5   0      119.39      108.77     11.51 o 
  -8   5   0     1348.31     1290.39     27.38 o 
  -7   5   0      869.44      832.24     19.69 o 
  -6   5   0      309.95      278.68      9.44 o 
  -5   5   0      240.87      280.07     10.00 o 
  -4   5   0      177.12      219.96     16.46 o 
  -3   5   0       19.47       15.23      8.54 o 
  -2   5   0      118.89      101.59     11.12 o 
  -1   5   0      150.28      109.66      8.97 o 
   0   5   0        0.08        4.93      8.56 o 
   1   5   0       22.28       37.70     10.75 o 
   2   5   0      113.30      106.83      7.92 o 
   3   5   0     1544.91     1451.58     31.79 o 
   4   5   0       55.01       33.10      7.83 o 
   5   5   0      113.90       99.37     11.59 o 
   6   5   0      690.05      710.88     21.64 o 
   7   5   0      329.88      345.49     14.92 o 
   8   5   0       11.31       10.30     10.19 o 
 -11   6   0      202.17      210.81     15.20 o 
 -10   6   0       50.30       62.91      9.75 o 
  -9   6   0      317.69      305.86     16.87 o 
  -8   6   0        1.27        4.79      6.45 o 
  -7   6   0      265.08      239.45     11.18 o 
  -6   6   0      694.95      693.19     14.29 o 
  -5   6   0      525.53      499.39     13.18 o 
  -4   6   0       22.29       28.20      5.54 o 
  -3   6   0      483.61      440.64     10.53 o 
  -2   6   0     6733.76     6479.31     60.55 o 
  -1   6   0      321.41      318.50     11.19 o 
   0   6   0       48.56       46.94      5.79 o 
   1   6   0     1624.44     1615.39     27.30 o 
   2   6   0      529.10      529.16     17.43 o 
   3   6   0      227.50      211.80     14.02 o 
   4   6   0      255.95      273.20     19.68 o 
   5   6   0      114.06      129.52     15.11 o 
   6   6   0       42.02       45.15      7.43 o 
   7   6   0        4.45       -4.10      6.67 o 
 -11   7   0       54.06       42.33      9.41 o 
 -10   7   0      183.95      150.06     14.95 o 
  -9   7   0       37.69       42.20      7.76 o 
  -8   7   0        1.43        7.78      6.61 o 
  -7   7   0       57.66       54.19      9.14 o 
  -6   7   0       72.11       86.01      6.87 o 
  -5   7   0       44.42       59.41      6.31 o 
  -4   7   0     1509.28     1542.47     25.15 o 
  -3   7   0       18.85       14.41      4.97 o 
  -2   7   0     1047.58     1079.20     21.25 o 
  -1   7   0       47.39       47.89      6.28 o 
   0   7   0       43.85       51.25      7.10 o 
   1   7   0      155.13      135.69     16.82 o 
   2   7   0      303.09      313.83     17.14 o 
   3   7   0      363.80      331.36     17.53 o 
   4   7   0        1.90       -2.15      8.56 o 
   5   7   0        5.65        8.31      9.32 o 
   6   7   0       41.98       49.54      8.74 o 
 -11   8   0      145.42      154.73     17.99 o 
 -10   8   0       11.48       22.70      7.74 o 
  -9   8   0      575.49      578.66     20.57 o 
  -8   8   0      255.16      264.35     11.12 o 
  -7   8   0     2053.82     1960.17     31.28 o 
  -6   8   0      493.70      490.32     14.23 o 
  -5   8   0      205.47      201.69      9.60 o 
  -4   8   0      403.36      410.60     14.66 o 
  -3   8   0       54.07       35.39      6.54 o 
  -2   8   0      450.52      436.16     14.86 o 
  -1   8   0       64.73       60.30      7.95 o 
   0   8   0      240.19      236.29     14.74 o 
   1   8   0       75.66       59.01      9.98 o 
   2   8   0      217.63      203.40     12.66 o 
   3   8   0       36.93       34.84      9.41 o 
   4   8   0      357.89      381.77     23.77 o 
   5   8   0      276.87      282.43     14.43 o 
 -10   9   0       46.75       43.77      8.63 o 
  -9   9   0      341.27      349.18     17.61 o 
  -8   9   0      566.91      582.89     16.19 o 
  -7   9   0      643.82      620.14     15.12 o 
  -6   9   0        0.21       10.32      5.76 o 
  -5   9   0      477.29      500.16     20.26 o 
  -4   9   0      155.34      167.99     14.38 o 
  -3   9   0       95.58       97.76     10.20 o 
  -2   9   0      118.60      110.39     13.42 o 
  -1   9   0      351.40      349.43     17.51 o 
   0   9   0      132.52      137.33     13.60 o 
   1   9   0      494.57      522.90     24.97 o 
   2   9   0       12.34        7.86     10.92 o 
   3   9   0      401.74      446.97     47.34 o 
   4   9   0        2.34        3.68     13.16 o 
  -9  10   0     1611.31     1525.01     37.94 o 
  -8  10   0        0.03        4.19     10.46 o 
  -7  10   0      170.44      181.87      9.42 o 
  -6  10   0      958.65     1002.91     24.16 o 
  -5  10   0       36.42       38.38      6.15 o 
  -4  10   0      209.83      225.69     11.70 o 
  -3  10   0      284.68      286.39     17.64 o 
  -2  10   0       35.66       52.96     15.75 o 
  -1  10   0       12.97       31.74      9.12 o 
   0  10   0      157.81      123.97     15.08 o 
   1  10   0      253.44      258.09     14.23 o 
   2  10   0        0.03        3.67      7.09 o 
  -8  11   0      496.49      455.71     30.95 o 
  -7  11   0      435.30      442.99     16.73 o 
  -6  11   0      156.56      152.44      9.55 o 
  -5  11   0      378.49      394.52     16.19 o 
  -4  11   0      661.22      719.06     35.30 o 
  -3  11   0      172.28      183.24     18.04 o 
  -2  11   0       44.27       42.47      9.99 o 
  -1  11   0        4.69        6.53      8.51 o 
   0  11   0        9.54       15.91      7.91 o 
  -5  12   0        0.38        3.79      9.88 o 
  -4  12   0      252.86      288.14     23.06 o 
   4 -12   1        3.41       -1.98      8.47 o 
   5 -12   1      735.33      853.33     41.24 o 
   0 -11   1      236.02      211.11     26.86 o 
   1 -11   1       20.56       18.24      9.29 o 
   2 -11   1      271.66      312.63     28.99 o 
   3 -11   1       79.21       82.42     12.10 o 
   4 -11   1       26.15       18.72      8.69 o 
   5 -11   1      142.49      147.46      9.67 o 
   6 -11   1      838.33      819.48     23.47 o 
   7 -11   1      146.76      154.61     15.07 o 
   8 -11   1      257.18      243.73     17.62 o 
  -2 -10   1        0.69        2.64     12.37 o 
  -1 -10   1       45.70       22.37      9.49 o 
   0 -10   1       25.65       31.50      8.17 o 
   1 -10   1        0.77        4.93     12.48 o 
   2 -10   1       74.99       61.67     11.81 o 
   3 -10   1      676.93      691.86     31.77 o 
   4 -10   1      874.26      912.98     24.73 o 
   5 -10   1        2.60       -4.01      5.79 o 
   6 -10   1      344.14      366.77     14.83 o 
   7 -10   1      568.11      599.39     18.91 o 
   8 -10   1      636.29      608.29     19.32 o 
   9 -10   1        0.31        6.93      9.05 o 
  -4  -9   1       23.60       15.05     12.24 o 
  -3  -9   1       81.54       73.23     12.39 o 
  -2  -9   1      430.82      445.18     19.40 o 
  -1  -9   1      158.91      162.80     12.69 o 
   0  -9   1       21.71       25.17     14.61 o 
   1  -9   1       82.24       54.18      9.90 o 
   2  -9   1       56.82       56.52     16.46 o 
   3  -9   1       51.79       47.36      7.90 o 
   4  -9   1       20.61        9.04      8.15 o 
   5  -9   1       81.84       71.57      8.38 o 
   6  -9   1      104.30       93.71      7.85 o 
   7  -9   1      487.29      496.89     15.22 o 
   8  -9   1      793.22      796.73     20.48 o 
   9  -9   1        4.69       14.52      7.17 o 
  10  -9   1       61.85       48.30     10.03 o 
  -5  -8   1      100.47      101.36     10.14 o 
  -4  -8   1       13.61        5.76      8.28 o 
  -3  -8   1      761.67      729.05     26.68 o 
  -2  -8   1      265.51      267.85     15.55 o 
  -1  -8   1        0.69        1.51      8.76 o 
   0  -8   1      614.20      600.45     30.47 o 
   1  -8   1     2514.81     2503.24     47.30 o 
   2  -8   1       56.45       57.61      8.41 o 
   3  -8   1     5470.27     5466.35     78.72 o 
   4  -8   1        0.52       -2.30      6.31 o 
   5  -8   1      502.96      524.77     16.51 o 
   6  -8   1      598.32      568.59     15.09 o 
   7  -8   1        7.08        2.59      6.63 o 
   8  -8   1      611.71      607.33     19.38 o 
   9  -8   1       21.81       14.16      7.97 o 
  10  -8   1      158.06      173.35     14.59 o 
  11  -8   1       44.60       54.30     11.09 o 
  -6  -7   1      135.93      136.36     11.67 o 
  -5  -7   1      376.66      399.06     26.28 o 
  -4  -7   1      558.89      560.91     23.99 o 
  -3  -7   1      551.21      524.26     21.30 o 
  -2  -7   1       45.28       38.75      8.90 o 
  -1  -7   1     1632.66     1661.36     46.18 o 
   0  -7   1        3.68       12.22      7.61 o 
   1  -7   1       50.48       65.40      7.91 o 
   2  -7   1     2812.28     2853.34     55.10 o 
   3  -7   1      151.43      175.52     15.53 o 
   4  -7   1      186.56      197.48      9.94 o 
   5  -7   1     3780.42     3818.20     44.19 o 
   6  -7   1     1215.34     1193.20     20.61 o 
   7  -7   1      161.97      161.61      8.87 o 
   8  -7   1        8.53        7.81      9.17 o 
   9  -7   1      503.59      498.75     19.08 o 
  10  -7   1        1.93       -8.21      8.21 o 
  11  -7   1       54.25       26.79     12.11 o 
  -7  -6   1      112.74      129.30     11.12 o 
  -6  -6   1      283.52      301.15     16.13 o 
  -5  -6   1      991.04     1065.22     38.70 o 
  -4  -6   1       89.96       86.61     13.25 o 
  -3  -6   1      325.66      316.18     15.71 o 
  -2  -6   1      614.13      580.50     19.30 o 
  -1  -6   1      401.09      354.22     15.59 o 
   0  -6   1     1059.17     1009.09     20.37 o 
   1  -6   1     1039.61      974.87     24.95 o 
   2  -6   1      183.57      182.74      9.21 o 
   3  -6   1     6084.67     6045.36     73.57 o 
   4  -6   1       17.05       21.34      5.59 o 
   5  -6   1       61.37       73.77      6.13 o 
   6  -6   1     4215.18     3905.80     52.42 o 
   7  -6   1        1.40        7.28      5.90 o 
   8  -6   1      414.51      418.40     19.43 o 
   9  -6   1     1240.15     1214.71     33.60 o 
  10  -6   1      759.20      799.04     25.38 o 
  11  -6   1       85.52       95.14     16.59 o 
  -8  -5   1       25.51       26.37     14.09 o 
  -7  -5   1       76.40       67.05      7.72 o 
  -6  -5   1       63.45       42.67     10.25 o 
  -5  -5   1       83.75       67.78     11.11 o 
  -4  -5   1     1429.78     1435.09     28.86 o 
  -3  -5   1        5.57        0.65      6.33 o 
  -2  -5   1      370.92      345.51     12.35 o 
  -1  -5   1       77.46       99.20      9.77 o 
   0  -5   1     1754.66     1856.26     38.06 o 
   1  -5   1      877.59      986.15     31.31 o 
   2  -5   1      119.31      124.19     10.71 o 
   3  -5   1      154.80      155.86     13.94 o 
   4  -5   1      418.72      517.24     22.55 o 
   5  -5   1      249.33      283.52     11.59 o 
   6  -5   1     2209.78     2103.67     33.72 o 
   7  -5   1      200.62      194.91     10.75 o 
   8  -5   1     1860.98     1849.87     33.26 o 
   9  -5   1      395.28      378.74     19.37 o 
  10  -5   1       88.72       77.02     12.99 o 
  11  -5   1       32.07       34.23      8.64 o 
  -8  -4   1      468.30      455.93     14.59 o 
  -7  -4   1      519.18      542.53     19.37 o 
  -6  -4   1      161.95      164.03     12.97 o 
  -5  -4   1      241.23      199.35     12.60 o 
  -4  -4   1     2616.74     2700.19     35.57 o 
  -3  -4   1        9.59        2.66      5.26 o 
  -2  -4   1       52.68       44.19      7.76 o 
  -1  -4   1     1271.14     1499.94     29.40 o 
   0  -4   1       62.90       88.68     11.53 o 
   1  -4   1     5097.30     5046.62    188.44 o 
   2  -4   1     6199.38     6048.14    105.52 o 
   3  -4   1        3.03        9.72     11.97 o 
   4  -4   1      115.48      154.08     10.93 o 
   5  -4   1     1038.20     1028.38     29.31 o 
   6  -4   1      442.58      437.66     12.94 o 
   7  -4   1       75.82       71.28      7.81 o 
   8  -4   1      428.08      384.53     16.26 o 
   9  -4   1       48.37       63.59      9.17 o 
  10  -4   1      573.01      591.67     21.44 o 
  11  -4   1      202.48      204.31     22.26 o 
  -9  -3   1      434.83      445.27     16.61 o 
  -8  -3   1        0.02        7.12      6.94 o 
  -7  -3   1      542.34      551.71     18.50 o 
  -6  -3   1       24.21       40.44      7.61 o 
  -5  -3   1      142.89      140.51      8.01 o 
  -4  -3   1     3977.03     4143.23     38.43 o 
  -3  -3   1       10.38       13.98      7.61 o 
  -2  -3   1      318.05      262.32     11.22 o 
  -1  -3   1       29.87       19.53      7.66 o 
   0  -3   1    12142.24    11930.41    163.14 o 
   1  -3   1      868.14      957.06     60.37 o 
   2  -3   1     5702.96     5457.08    110.01 o 
   3  -3   1     1400.47     1365.11     34.78 o 
   4  -3   1      834.72      862.23     35.42 o 
   5  -3   1       76.82       85.75     10.56 o 
   6  -3   1     4517.19     4425.14     55.69 o 
   7  -3   1      116.26       91.10      8.17 o 
   8  -3   1      697.26      724.30     21.56 o 
   9  -3   1      884.18      915.93     26.44 o 
  10  -3   1      200.87      184.96     13.37 o 
  11  -3   1      223.89      271.20     16.56 o 
 -10  -2   1        0.20       -4.31      6.27 o 
  -9  -2   1       24.04       21.84      7.78 o 
  -8  -2   1      156.49      149.72     14.56 o 
  -7  -2   1     1028.95     1054.09     22.41 o 
  -6  -2   1      192.46      187.68      8.39 o 
  -5  -2   1      423.15      385.24     11.19 o 
  -4  -2   1     3618.68     3830.32     56.07 o 
  -3  -2   1        8.57        6.19      7.49 o 
  -2  -2   1        2.11        0.76      5.68 o 
  -1  -2   1    18206.00    18515.76    199.33 o 
   0  -2   1     7850.32     7571.28    138.08 o 
   1  -2   1    16683.02    17666.60    328.77 o 
   2  -2   1     7578.13     7854.58    129.11 o 
   3  -2   1        3.89        4.66      7.57 o 
   4  -2   1      145.17      158.16     10.35 o 
   5  -2   1     1261.03     1329.83     32.95 o 
   6  -2   1      172.55      187.79     16.76 o 
   7  -2   1      389.41      415.47     14.51 o 
   8  -2   1       13.82       27.36      8.22 o 
   9  -2   1      162.29      173.52     12.32 o 
  10  -2   1       40.46       20.79     11.65 o 
  11  -2   1      166.18      155.93     13.13 o 
 -10  -1   1      377.42      396.52     15.95 o 
  -9  -1   1      808.99      886.31     27.91 o 
  -8  -1   1        2.08       10.20      6.90 o 
  -7  -1   1      770.86      705.66     18.84 o 
  -6  -1   1     1840.34     1674.12     23.14 o 
  -5  -1   1      321.99      327.39     11.79 o 
  -4  -1   1       51.80       58.54      7.32 o 
  -3  -1   1      236.80      220.65     13.16 o 
  -2  -1   1     1184.16     1271.08     35.19 o 
  -1  -1   1     8110.25     8237.95    125.84 o 
   0  -1   1       18.89       10.81      5.70 o 
   1  -1   1     2411.91     2447.03     42.00 o 
   2  -1   1     3778.57     3912.92     61.71 o 
   3  -1   1     7247.21     7674.50    112.71 o 
   4  -1   1     2126.79     2064.66     42.81 o 
   5  -1   1     2221.19     2352.59     47.20 o 
   6  -1   1      323.73      353.12     12.32 o 
   7  -1   1      123.11      130.25     10.19 o 
   8  -1   1       86.24       84.82      9.40 o 
   9  -1   1        0.13        6.98      7.30 o 
  10  -1   1      124.09      151.19     13.53 o 
  11  -1   1       37.27       31.47      8.08 o 
 -11   0   1       14.65       13.03      7.87 o 
 -10   0   1        4.38        8.55      7.55 o 
  -9   0   1       79.94       81.44     11.25 o 
  -8   0   1     1950.18     1954.77     40.15 o 
  -7   0   1     1185.28     1159.48     25.71 o 
  -6   0   1     1279.31     1269.34     20.43 o 
  -5   0   1       29.40       30.44      6.11 o 
  -4   0   1     9627.50    10128.03    220.88 o 
  -3   0   1      441.40      453.73     17.89 o 
  -2   0   1     1763.21     1998.35     40.96 o 
  -1   0   1     1000.36     1120.25     19.49 o 
   0   0   1      215.81      220.94      7.82 o 
   1   0   1     4024.53     4385.80     97.68 o 
   2   0   1      640.57      644.97     23.63 o 
   3   0   1       12.56       12.78      7.99 o 
   4   0   1     2263.19     2278.85     47.33 o 
   5   0   1       10.69       13.42      7.29 o 
   6   0   1      678.07      631.74     13.47 o 
   7   0   1     1987.55     1888.47     27.46 o 
   8   0   1      125.40      143.50     10.54 o 
   9   0   1      388.99      410.29     18.66 o 
  10   0   1       88.98       64.74      8.99 o 
  11   0   1      273.90      292.55     17.24 o 
 -11   1   1      123.25      143.01     10.04 o 
 -10   1   1      520.35      532.28     24.65 o 
  -9   1   1        1.41        2.50      9.11 o 
  -8   1   1      727.02      747.20     25.98 o 
  -7   1   1       49.35       52.01      8.68 o 
  -6   1   1      255.53      255.62     11.11 o 
  -5   1   1     1038.68     1172.79     23.86 o 
  -4   1   1     1508.04     1540.63     33.62 o 
  -3   1   1     1952.90     1878.80    116.66 o 
  -2   1   1     7948.22     8312.06    190.20 o 
  -1   1   1     3131.25     3464.15     63.38 o 
   0   1   1      113.34      115.32      9.93 o 
   1   1   1       59.73       67.38      9.43 o 
   2   1   1       13.55       12.56     14.11 o 
   3   1   1      257.03      297.26     19.70 o 
   4   1   1     2431.42     2404.34     40.64 o 
   5   1   1      142.19      161.24     11.59 o 
   6   1   1     1154.25     1126.22     26.43 o 
   7   1   1      493.74      526.84     22.56 o 
   8   1   1      683.39      693.36     18.65 o 
   9   1   1        6.33       16.62      7.35 o 
  10   1   1       23.79       27.01     14.12 o 
 -11   2   1      232.05      192.30     11.68 o 
 -10   2   1       12.58       16.99      9.21 o 
  -9   2   1      923.18      872.12     32.22 o 
  -8   2   1     1405.49     1363.91     30.94 o 
  -7   2   1       80.12       68.06      8.53 o 
  -6   2   1     9624.72     9112.28    260.22 o 
  -5   2   1       68.63       54.67      9.91 o 
  -4   2   1      228.39      199.92     13.25 o 
  -3   2   1    10345.49    11407.96    149.12 o 
  -2   2   1      401.46      426.48     24.12 o 
  -1   2   1     2320.98     2287.77     46.03 o 
   0   2   1     1375.18     1474.80     50.77 o 
   1   2   1     1290.25     1370.42     26.22 o 
   2   2   1       50.67       67.40      8.21 o 
   3   2   1     2675.43     2780.06     53.50 o 
   4   2   1     4207.76     4290.17     78.13 o 
   5   2   1       62.08       46.18      6.32 o 
   6   2   1        1.83        0.53      5.88 o 
   7   2   1       21.02       25.49      7.38 o 
   8   2   1      884.50      917.35     22.78 o 
   9   2   1      521.29      541.24     19.66 o 
  10   2   1      118.84      142.19     13.79 o 
 -11   3   1       82.67       73.36     10.31 o 
 -10   3   1      600.26      588.22     21.82 o 
  -9   3   1     1175.32     1172.31     43.09 o 
  -8   3   1     1977.21     1907.88     44.24 o 
  -7   3   1      520.57      519.83     17.35 o 
  -6   3   1      513.41      485.97     16.53 o 
  -5   3   1     1715.50     1797.94     48.41 o 
  -4   3   1     1151.20     1282.07     31.61 o 
  -3   3   1       20.63       23.12      8.51 o 
  -2   3   1        2.72        1.74      6.27 o 
  -1   3   1        4.24        6.09      9.64 o 
   0   3   1     1079.86     1102.05     20.45 o 
   1   3   1     1572.70     1662.00     29.54 o 
   2   3   1     1687.07     1652.89     34.78 o 
   3   3   1       49.79       36.66      8.84 o 
   4   3   1     1303.03     1287.73     21.18 o 
   5   3   1      582.88      513.61     15.14 o 
   6   3   1        3.50       -2.57      7.71 o 
   7   3   1      535.20      508.16     16.02 o 
   8   3   1       74.97       79.10      7.83 o 
   9   3   1       60.68       64.48     11.32 o 
 -12   4   1        2.16       -2.70     11.71 o 
 -11   4   1      409.17      408.08     19.32 o 
 -10   4   1      375.49      369.96     19.30 o 
  -9   4   1       55.60       46.89      9.72 o 
  -8   4   1      825.70      833.11     25.87 o 
  -7   4   1      203.42      178.99      9.83 o 
  -6   4   1     4516.77     4434.78     44.33 o 
  -5   4   1      492.75      488.60     14.60 o 
  -4   4   1       19.12       30.98      6.14 o 
  -3   4   1     4389.84     4497.20     54.66 o 
  -2   4   1      672.13      744.33     17.26 o 
  -1   4   1     1031.66     1124.52     27.30 o 
   0   4   1     3019.89     2959.90     52.66 o 
   1   4   1      171.13      136.93     13.28 o 
   2   4   1     1131.65     1077.23     41.12 o 
   3   4   1       39.23       22.99      5.47 o 
   4   4   1     1740.26     1633.57     27.07 o 
   5   4   1       23.32       28.13      7.93 o 
   6   4   1      303.46      293.52     15.45 o 
   7   4   1      321.52      330.53     13.66 o 
   8   4   1       18.18        6.05      6.65 o 
 -11   5   1      541.93      562.25     29.26 o 
 -10   5   1        5.23        6.67      7.95 o 
  -9   5   1      151.45      153.44     14.08 o 
  -8   5   1      784.68      767.95     20.68 o 
  -7   5   1      144.27      139.84      8.42 o 
  -6   5   1      486.19      450.01     11.97 o 
  -5   5   1      256.09      282.22      9.71 o 
  -4   5   1      100.67      117.01     12.31 o 
  -3   5   1      852.22      767.64     24.10 o 
  -2   5   1      328.93      323.53     12.02 o 
  -1   5   1     6162.68     6255.73     75.52 o 
   0   5   1     1301.68     1264.18     43.82 o 
   1   5   1      102.68       78.13      9.94 o 
   2   5   1     2096.03     2114.96     32.29 o 
   3   5   1     1001.33     1033.95     20.49 o 
   4   5   1       85.84       69.45     10.58 o 
   5   5   1       10.24        0.92      9.24 o 
   6   5   1      269.69      276.53     18.28 o 
   7   5   1        0.99        3.02      6.37 o 
   8   5   1      165.52      180.21     16.80 o 
 -11   6   1        0.11       -1.58      8.63 o 
 -10   6   1       59.35       53.52     10.06 o 
  -9   6   1        0.46       -5.55      7.68 o 
  -8   6   1      131.65      133.34     10.46 o 
  -7   6   1      324.88      305.64     12.30 o 
  -6   6   1     1006.86     1013.93     18.91 o 
  -5   6   1     2004.74     1966.15     35.00 o 
  -4   6   1      265.16      291.03      9.23 o 
  -3   6   1      305.13      325.66     10.15 o 
  -2   6   1     1478.88     1564.24     22.31 o 
  -1   6   1       33.63       18.20      4.52 o 
   0   6   1      156.79      158.22      8.73 o 
   1   6   1      159.91      136.27      9.25 o 
   2   6   1       14.57       20.06      5.96 o 
   3   6   1        0.31       -4.17      7.11 o 
   4   6   1      185.70      163.90     16.20 o 
   5   6   1      438.45      428.95     24.32 o 
   6   6   1        8.28       -3.79      9.83 o 
   7   6   1       56.49       56.44      8.39 o 
 -11   7   1       14.26       25.79     14.38 o 
 -10   7   1       57.10       59.56      9.48 o 
  -9   7   1       15.92       35.86      7.69 o 
  -8   7   1        3.30       -0.14      7.20 o 
  -7   7   1      271.57      243.64     10.04 o 
  -6   7   1      287.67      275.99     10.49 o 
  -5   7   1      950.76      974.18     20.32 o 
  -4   7   1        3.37        5.10      4.70 o 
  -3   7   1     2771.46     2659.10     32.05 o 
  -2   7   1     1648.64     1590.44     24.04 o 
  -1   7   1      603.30      612.20     16.85 o 
   0   7   1      393.13      390.05     14.59 o 
   1   7   1      523.68      547.47     22.77 o 
   2   7   1      333.55      304.79     16.47 o 
   3   7   1       74.12       66.64     10.79 o 
   4   7   1       57.98       59.33     10.28 o 
   5   7   1      273.09      330.22     16.06 o 
   6   7   1       52.42       57.54     10.30 o 
 -11   8   1      421.02      444.87     23.05 o 
 -10   8   1       37.92       35.65      6.92 o 
  -9   8   1       88.77       81.09      9.45 o 
  -8   8   1      816.59      842.20     23.72 o 
  -7   8   1       72.84       86.44      7.25 o 
  -6   8   1       61.25       82.33      6.98 o 
  -5   8   1       45.98       43.92      6.08 o 
  -4   8   1      164.18      143.70      9.66 o 
  -3   8   1      108.78       96.18      8.21 o 
  -2   8   1      478.44      499.83     15.82 o 
  -1   8   1      888.69      880.25     23.96 o 
   0   8   1       34.19       44.90      8.83 o 
   1   8   1      429.95      450.10     19.65 o 
   2   8   1     1330.40     1312.22     30.79 o 
   3   8   1       53.28       44.00     10.89 o 
   4   8   1      178.10      180.83     12.29 o 
   5   8   1       32.32       29.52      7.38 o 
 -10   9   1      276.29      282.81     16.45 o 
  -9   9   1       13.49       24.74      7.66 o 
  -8   9   1      114.62      106.45      9.76 o 
  -7   9   1      137.20      137.88      8.13 o 
  -6   9   1        5.14        5.85      5.26 o 
  -5   9   1      203.72      213.50     12.07 o 
  -4   9   1       37.23       33.43      7.35 o 
  -3   9   1      223.88      230.48     12.84 o 
  -2   9   1      104.15      100.03      9.62 o 
  -1   9   1      379.27      368.68     16.44 o 
   0   9   1        0.46        1.96      8.53 o 
   1   9   1       31.20       24.91      7.88 o 
   2   9   1        5.73        2.96     10.01 o 
   3   9   1       52.17       61.44     10.29 o 
  -9  10   1      114.72      106.00     10.77 o 
  -8  10   1      459.87      493.35     16.86 o 
  -7  10   1        0.64        3.22      5.77 o 
  -6  10   1      130.56      132.71      9.63 o 
  -5  10   1      421.04      436.70     15.61 o 
  -4  10   1       88.50       89.99     10.12 o 
  -3  10   1      237.39      269.86     21.53 o 
  -2  10   1     1662.05     1613.22     40.05 o 
  -1  10   1      256.72      232.03     16.11 o 
   0  10   1       97.58       82.50     10.66 o 
   1  10   1       82.06       73.67      9.29 o 
   2  10   1      345.43      325.46     23.39 o 
  -8  11   1      466.94      482.35     24.78 o 
  -7  11   1        4.54        1.54      6.40 o 
  -6  11   1       35.27       33.74      6.41 o 
  -5  11   1      602.72      666.08     19.18 o 
  -4  11   1      100.67      101.91     11.25 o 
  -3  11   1     1010.95     1110.87     38.92 o 
  -2  11   1        9.06       -8.69     11.63 o 
  -1  11   1       61.98       48.89      8.92 o 
   0  11   1      223.06      229.74     23.14 o 
   4 -12   2      580.05      703.26     36.49 o 
   5 -12   2      779.42      878.27     41.49 o 
   0 -11   2      137.63      149.54     16.47 o 
   1 -11   2      104.15       98.84     20.21 o 
   2 -11   2        1.09        7.03      7.41 o 
   3 -11   2       77.09       79.40     11.68 o 
   4 -11   2       65.49       54.39      7.73 o 
   5 -11   2      155.55      153.83      9.64 o 
   6 -11   2        1.49        4.54      5.42 o 
   7 -11   2      142.95      123.50     13.47 o 
   8 -11   2       29.81       19.91      8.00 o 
  -2 -10   2       48.57       79.93     16.91 o 
  -1 -10   2     1088.19     1002.36     26.37 o 
   0 -10   2      114.95      115.08     12.83 o 
   1 -10   2      220.30      287.95     26.81 o 
   2 -10   2     1463.31     1538.93     46.81 o 
   3 -10   2       42.05       30.51     10.22 o 
   4 -10   2     1464.30     1476.33     35.69 o 
   5 -10   2      274.28      289.27     14.19 o 
   6 -10   2       32.83       27.69      6.48 o 
   7 -10   2      157.10      144.68     14.46 o 
   8 -10   2      138.03      135.14     11.79 o 
   9 -10   2        9.86       12.35      7.92 o 
  -4  -9   2        8.64       -1.62     13.19 o 
  -3  -9   2      260.67      265.69     28.92 o 
  -2  -9   2      378.16      326.62     16.87 o 
  -1  -9   2      323.95      347.19     17.29 o 
   0  -9   2      511.73      489.04     29.78 o 
   1  -9   2      137.83      163.74     13.70 o 
   2  -9   2       57.98       47.25     10.16 o 
   3  -9   2      179.77      206.31     15.77 o 
   4  -9   2      166.78      166.56     12.21 o 
   5  -9   2        1.23       10.51      7.61 o 
   6  -9   2        0.54        1.21      5.94 o 
   7  -9   2       13.11        7.29      6.60 o 
   8  -9   2      222.37      197.48     13.02 o 
   9  -9   2      439.44      417.95     15.21 o 
  10  -9   2      531.41      566.76     18.50 o 
  -5  -8   2        9.46       15.95     11.46 o 
  -4  -8   2      167.86      164.85     18.41 o 
  -3  -8   2     1619.50     1627.07     42.13 o 
  -2  -8   2     1375.38     1290.48     31.71 o 
  -1  -8   2     1379.25     1328.31     38.42 o 
   0  -8   2      801.83      785.08     33.89 o 
   1  -8   2     2673.51     2531.15     47.01 o 
   2  -8   2     3829.97     3856.53     61.29 o 
   3  -8   2       91.28       98.46     10.68 o 
   4  -8   2     1721.32     1794.05     33.51 o 
   5  -8   2     1659.82     1602.74     27.41 o 
   6  -8   2      271.23      245.83     11.88 o 
   7  -8   2       26.79       25.61      8.23 o 
   8  -8   2     1408.53     1446.74     33.00 o 
   9  -8   2       68.53       72.10      8.11 o 
  10  -8   2       66.24       81.06     12.94 o 
  11  -8   2       49.22       34.46      8.59 o 
  -6  -7   2       65.51       71.62     11.04 o 
  -5  -7   2      153.22      135.86     20.59 o 
  -4  -7   2      522.23      519.60     23.33 o 
  -3  -7   2     1119.02     1060.96     29.31 o 
  -2  -7   2     1453.73     1441.77     43.58 o 
  -1  -7   2      515.97      497.68     19.58 o 
   0  -7   2       96.11      100.11     10.67 o 
   1  -7   2      951.49      943.26     26.41 o 
   2  -7   2      465.06      450.74     17.87 o 
   3  -7   2       80.99       75.93      7.66 o 
   4  -7   2        0.98        0.53      5.81 o 
   5  -7   2       20.91       15.98      5.44 o 
   6  -7   2     1167.73     1130.09     22.75 o 
   7  -7   2     1175.05     1107.95     22.49 o 
   8  -7   2       81.12       92.35     10.63 o 
   9  -7   2      205.49      182.36     11.31 o 
  10  -7   2        1.37       -0.05      8.81 o 
  11  -7   2      772.95      781.65     21.35 o 
  -7  -6   2       26.62       22.86      7.73 o 
  -6  -6   2      111.19      108.00     12.89 o 
  -5  -6   2      377.57      366.83     23.77 o 
  -4  -6   2       61.10       68.36     12.24 o 
  -3  -6   2     1553.78     1548.84     32.43 o 
  -2  -6   2       18.51       10.53      6.88 o 
  -1  -6   2      409.15      346.74     15.18 o 
   0  -6   2     1429.96     1553.63     29.12 o 
   1  -6   2       37.35       42.76      8.37 o 
   2  -6   2     4301.49     4417.69     59.37 o 
   3  -6   2      130.27      146.45      8.61 o 
   4  -6   2     2438.44     2478.19     30.29 o 
   5  -6   2      280.47      285.97      9.95 o 
   6  -6   2       51.36       63.97      9.40 o 
   7  -6   2       29.67       29.35      6.94 o 
   8  -6   2      192.34      195.49     13.46 o 
   9  -6   2       19.93       10.81      9.29 o 
  10  -6   2        3.46        6.48      9.70 o 
  11  -6   2        0.02       -0.69      6.83 o 
  -8  -5   2      228.32      267.42     12.38 o 
  -7  -5   2      312.22      335.21     14.85 o 
  -6  -5   2        1.55       -5.21      7.80 o 
  -5  -5   2      231.83      234.46     14.26 o 
  -4  -5   2      162.13      152.49     10.37 o 
  -3  -5   2       52.73       51.21      7.05 o 
  -2  -5   2       56.55       45.20      6.56 o 
  -1  -5   2       74.46       68.90     10.33 o 
   0  -5   2     1049.89     1086.71     32.11 o 
   1  -5   2     1440.85     1429.96     53.13 o 
   2  -5   2     2870.44     2642.10     84.04 o 
   3  -5   2     2338.08     2373.07     41.72 o 
   4  -5   2      111.05      114.72      9.65 o 
   5  -5   2     1831.01     1852.69     28.17 o 
   6  -5   2     1352.70     1362.58     22.85 o 
   7  -5   2      332.18      316.28     13.27 o 
   8  -5   2      152.70      166.69     11.00 o 
   9  -5   2      279.05      310.60     17.75 o 
  10  -5   2      246.45      227.60     16.83 o 
  11  -5   2      110.66      112.40     11.58 o 
  -9  -4   2       14.47       18.39     10.46 o 
  -8  -4   2      458.13      470.50     14.12 o 
  -7  -4   2      233.58      226.09     12.36 o 
  -6  -4   2     1663.03     1628.22     39.69 o 
  -5  -4   2      848.19      892.31     24.27 o 
  -4  -4   2       50.49       41.15      8.35 o 
  -3  -4   2     4916.57     4806.79     60.61 o 
  -2  -4   2       80.59       58.65      9.13 o 
  -1  -4   2     2673.71     2701.65     55.74 o 
   0  -4   2     3255.80     3289.37     71.61 o 
   1  -4   2     2550.28     2596.33     72.25 o 
   2  -4   2        1.25        6.28      8.38 o 
   3  -4   2        6.06       13.99     12.81 o 
   4  -4   2      299.36      340.88     13.67 o 
   5  -4   2      508.53      567.81     19.27 o 
   6  -4   2     1424.89     1436.10     24.38 o 
   7  -4   2     2387.94     2249.39     31.69 o 
   8  -4   2       48.78       57.81      9.00 o 
   9  -4   2       54.19       43.97      8.61 o 
  10  -4   2      574.02      583.02     22.21 o 
  11  -4   2        0.09       -9.19      9.37 o 
  -9  -3   2       31.53       40.00      7.31 o 
  -8  -3   2      177.17      172.54     11.07 o 
  -7  -3   2      337.13      316.98     15.48 o 
  -6  -3   2        5.16        6.36      6.25 o 
  -5  -3   2       20.74       17.67      5.68 o 
  -4  -3   2       18.05       18.20      5.19 o 
  -3  -3   2       20.35       17.39      7.69 o 
  -2  -3   2      536.72      616.21     18.92 o 
  -1  -3   2     4240.06     4475.09     69.27 o 
   0  -3   2     3058.82     2948.08     55.58 o 
   1  -3   2      374.74      378.70     16.53 o 
   2  -3   2     1209.18     1288.00     49.85 o 
   3  -3   2       11.32       -0.24     11.74 o 
   4  -3   2     1384.99     1450.51     51.07 o 
   5  -3   2       24.96       32.33      9.12 o 
   6  -3   2      202.69      182.68      9.11 o 
   7  -3   2     2127.38     2159.95     33.84 o 
   8  -3   2      150.58      152.79     12.74 o 
   9  -3   2      721.82      780.29     34.94 o 
  10  -3   2        9.79        4.05      8.03 o 
  11  -3   2      100.15      106.53     13.75 o 
 -10  -2   2       11.72        8.62      6.93 o 
  -9  -2   2        1.23        0.32      6.85 o 
  -8  -2   2       26.62       32.43      6.76 o 
  -7  -2   2      227.90      235.07     11.79 o 
  -6  -2   2     1031.78     1073.81     19.57 o 
  -5  -2   2     3125.31     3208.95     36.09 o 
  -4  -2   2     1943.51     2061.22     31.86 o 
  -3  -2   2      700.48      724.64     21.92 o 
  -2  -2   2     2078.86     2074.15     41.86 o 
  -1  -2   2     1061.72     1016.25     28.93 o 
   0  -2   2       89.99       87.67     13.01 o 
   1  -2   2      270.42      251.25     15.50 o 
   2  -2   2      221.87      239.16     17.76 o 
   3  -2   2     2251.06     2097.70    106.80 o 
   4  -2   2     1972.99     2107.17     39.70 o 
   5  -2   2     2414.86     2362.01     47.86 o 
   6  -2   2     1875.04     1855.75     32.09 o 
   7  -2   2      101.29      104.46     11.76 o 
   8  -2   2        6.56       17.93      8.97 o 
   9  -2   2      220.02      238.80     15.75 o 
  10  -2   2      262.14      265.26     20.60 o 
  11  -2   2       25.87       23.03      9.35 o 
 -10  -1   2      935.87      964.43     24.99 o 
  -9  -1   2      986.75     1034.08     30.39 o 
  -8  -1   2       19.31       14.76      6.89 o 
  -7  -1   2      480.73      453.11     17.20 o 
  -6  -1   2      962.37      907.05     16.70 o 
  -5  -1   2      515.33      570.52     15.10 o 
  -4  -1   2      166.88      184.16     11.23 o 
  -3  -1   2     2617.90     2717.88     46.07 o 
  -2  -1   2     2981.92     3182.02     46.44 o 
  -1  -1   2     2177.39     2326.01     47.75 o 
   0  -1   2     4364.22     4613.81     76.94 o 
   1  -1   2      811.80      907.93     26.77 o 
   2  -1   2      129.21      123.24     12.36 o 
   3  -1   2      285.88      278.34     11.93 o 
   4  -1   2      528.21      522.58     21.52 o 
   5  -1   2     1028.45     1007.71     23.78 o 
   6  -1   2      311.40      356.89     13.48 o 
   7  -1   2       19.49       36.80      6.63 o 
   8  -1   2      376.66      372.46     18.36 o 
   9  -1   2      256.11      256.15     18.66 o 
  10  -1   2      129.05      135.30     13.35 o 
  11  -1   2       20.26       19.50      7.28 o 
 -11   0   2       19.70       14.41     11.69 o 
 -10   0   2     1032.87     1122.73     34.86 o 
  -9   0   2        8.17        6.43      8.52 o 
  -8   0   2       68.99       65.98     10.59 o 
  -7   0   2     1174.82     1128.23     24.28 o 
  -6   0   2      227.26      200.77      9.92 o 
  -5   0   2      559.54      524.82     16.28 o 
  -4   0   2      174.81      233.47     12.71 o 
  -3   0   2      572.44      572.35     18.45 o 
  -2   0   2     1407.05     1475.54     30.84 o 
  -1   0   2      781.10      801.59     27.13 o 
   0   0   2        4.38        2.05      5.11 o 
   1   0   2     2751.87     2725.46     68.77 o 
   2   0   2       17.60       11.85      9.04 o 
   3   0   2       56.15       32.36     11.77 o 
   4   0   2     2491.14     2636.18     61.15 o 
   5   0   2       62.46       59.94      8.07 o 
   6   0   2      306.93      342.37     11.92 o 
   7   0   2       98.58       87.94      9.95 o 
   8   0   2      109.80      102.83      9.27 o 
   9   0   2       86.18       83.32     10.64 o 
  10   0   2        5.52        5.84      6.65 o 
  11   0   2       90.20      103.89     11.34 o 
 -11   1   2       21.49       22.38      6.64 o 
 -10   1   2     1307.61     1337.45     39.90 o 
  -9   1   2      588.11      618.00     25.42 o 
  -8   1   2      870.06      858.93     25.02 o 
  -7   1   2      259.52      249.80     12.31 o 
  -6   1   2     2153.69     2255.28     29.85 o 
  -5   1   2        2.90        8.23      5.14 o 
  -4   1   2     1157.75     1156.58     32.62 o 
  -3   1   2       22.03       11.84      7.64 o 
  -2   1   2     5533.40     6031.82    101.63 o 
  -1   1   2     1959.16     2039.59     53.44 o 
   0   1   2     6081.46     6346.06    100.22 o 
   1   1   2      287.99      244.16     15.54 o 
   2   1   2     3017.88     2939.98     65.50 o 
   3   1   2     1263.52     1217.06     44.10 o 
   4   1   2     2302.92     2365.60     46.55 o 
   5   1   2      216.16      241.64     10.94 o 
   6   1   2     2293.63     2300.65     43.70 o 
   7   1   2      972.94     1021.68     22.08 o 
   8   1   2        3.05       10.16      6.17 o 
   9   1   2       13.62       16.84     11.35 o 
  10   1   2       79.65       70.91     12.52 o 
 -11   2   2       48.69       45.10      7.80 o 
 -10   2   2     1744.62     1707.49     37.72 o 
  -9   2   2      252.58      242.25     15.99 o 
  -8   2   2      244.14      238.96     13.65 o 
  -7   2   2      849.86      792.25     19.63 o 
  -6   2   2      555.10      572.60     17.91 o 
  -5   2   2     5696.07     5814.08     81.28 o 
  -4   2   2      837.56      830.43     28.09 o 
  -3   2   2     1709.28     1850.13     34.04 o 
  -2   2   2     1279.32     1287.76     45.15 o 
  -1   2   2     5780.66     5950.01    126.85 o 
   0   2   2     2181.20     2310.01     63.29 o 
   1   2   2      346.43      372.02     16.84 o 
   2   2   2        0.50       11.52      6.99 o 
   3   2   2      310.48      245.83     17.37 o 
   4   2   2      561.40      582.60     23.23 o 
   5   2   2      894.75      792.45     17.08 o 
   6   2   2        9.06        7.36      6.10 o 
   7   2   2       13.53       22.34      7.62 o 
   8   2   2      207.27      232.76     12.30 o 
   9   2   2       36.67       31.32      7.30 o 
  10   2   2        0.24       -8.44      8.44 o 
 -11   3   2      207.31      183.40     16.17 o 
 -10   3   2       63.75       69.15      9.65 o 
  -9   3   2        4.27       -5.92      8.59 o 
  -8   3   2        6.20        1.38     10.23 o 
  -7   3   2     1359.90     1306.22     41.14 o 
  -6   3   2      729.59      724.93     17.97 o 
  -5   3   2      627.55      642.43     24.82 o 
  -4   3   2       29.82       39.57      8.14 o 
  -3   3   2      664.02      659.64     18.86 o 
  -2   3   2     1117.94     1154.60     28.97 o 
  -1   3   2      179.07      179.06     13.41 o 
   0   3   2     1897.12     1829.97     43.79 o 
   1   3   2      317.59      348.58     24.53 o 
   2   3   2     1031.43      992.34     37.21 o 
   3   3   2      429.99      472.07     20.58 o 
   4   3   2        0.46        2.72      6.50 o 
   5   3   2      983.21      989.09     20.86 o 
   6   3   2       15.66       16.59      9.89 o 
   7   3   2      269.03      265.28     14.77 o 
   8   3   2        0.47       -4.69      6.53 o 
   9   3   2       12.54        6.31      7.30 o 
 -11   4   2       23.11       16.35      7.95 o 
 -10   4   2      789.97      721.68     24.59 o 
  -9   4   2      431.65      376.73     19.53 o 
  -8   4   2       12.82        8.61      8.63 o 
  -7   4   2      719.90      636.69     19.86 o 
  -6   4   2     2150.41     2055.17     28.38 o 
  -5   4   2      404.07      443.81     14.51 o 
  -4   4   2       24.21        9.35      5.80 o 
  -3   4   2     8688.79     9063.00     94.02 o 
  -2   4   2      192.55      214.28     10.65 o 
  -1   4   2      852.85      971.83     22.15 o 
   0   4   2        6.51       10.50      8.12 o 
   1   4   2     1220.95     1121.38     47.18 o 
   2   4   2      318.16      282.03     23.20 o 
   3   4   2      687.98      635.27     15.99 o 
   4   4   2     2169.72     2025.18     32.70 o 
   5   4   2        9.70       21.74      8.36 o 
   6   4   2      346.67      339.13     17.68 o 
   7   4   2     1555.52     1593.60     29.55 o 
   8   4   2        0.63        3.32      5.60 o 
 -11   5   2       74.79       81.84      9.37 o 
 -10   5   2        6.48       -1.27      8.23 o 
  -9   5   2        6.05        4.16      8.85 o 
  -8   5   2        1.66        2.84      7.48 o 
  -7   5   2      995.16      942.95     20.59 o 
  -6   5   2      237.60      237.69      8.26 o 
  -5   5   2     4542.93     4692.60     53.45 o 
  -4   5   2      280.81      243.55     12.64 o 
  -3   5   2      108.76       86.58      7.20 o 
  -2   5   2     4335.52     4343.91     48.34 o 
  -1   5   2       71.42       90.63      7.90 o 
   0   5   2     2321.87     2471.32     75.06 o 
   1   5   2      732.77      810.47     20.83 o 
   2   5   2      173.97      196.20     11.58 o 
   3   5   2        1.97        7.35      5.85 o 
   4   5   2      649.91      615.68     20.63 o 
   5   5   2       10.39        1.45      9.68 o 
   6   5   2      584.42      625.97     22.14 o 
   7   5   2      296.69      272.92     12.49 o 
   8   5   2      252.65      271.30     21.97 o 
 -11   6   2       28.42       13.16     17.28 o 
 -10   6   2        0.94       -0.87      8.67 o 
  -9   6   2      153.11      162.21     12.26 o 
  -8   6   2      182.17      186.54     13.08 o 
  -7   6   2        0.03       -4.75      5.73 o 
  -6   6   2      290.33      301.84      9.91 o 
  -5   6   2       81.53       93.54      7.00 o 
  -4   6   2      341.65      338.53      9.65 o 
  -3   6   2      280.24      263.40      8.27 o 
  -2   6   2     1826.51     1779.86     23.34 o 
  -1   6   2      704.26      733.65     16.20 o 
   0   6   2       66.66       62.27      6.93 o 
   1   6   2      287.68      265.24     12.17 o 
   2   6   2        1.93        9.10      6.29 o 
   3   6   2      399.63      369.73     14.10 o 
   4   6   2       40.19       19.18     10.00 o 
   5   6   2      174.05      178.79     18.57 o 
   6   6   2       16.90       13.25      6.50 o 
   7   6   2      165.67      174.27     25.99 o 
 -11   7   2      106.11       87.28     10.08 o 
 -10   7   2       25.98       20.77      8.49 o 
  -9   7   2       55.45       39.73      8.92 o 
  -8   7   2      219.82      205.91     12.75 o 
  -7   7   2     1780.45     1725.48     35.93 o 
  -6   7   2      944.89      909.62     18.86 o 
  -5   7   2       16.65       11.55      5.10 o 
  -4   7   2      249.30      264.51     10.12 o 
  -3   7   2      480.05      523.50     12.62 o 
  -2   7   2      411.30      390.98     11.15 o 
  -1   7   2      690.41      644.98     18.53 o 
   0   7   2       33.06       35.30      7.25 o 
   1   7   2      268.40      274.95     14.91 o 
   2   7   2     1607.66     1596.83     31.22 o 
   3   7   2      703.17      695.61     24.14 o 
   4   7   2      741.43      747.40     23.28 o 
   5   7   2      438.60      455.29     18.20 o 
   6   7   2       16.55       20.08      8.85 o 
 -11   8   2       14.36       25.79      9.29 o 
 -10   8   2       83.05       83.82      9.92 o 
  -9   8   2      350.37      342.15     14.51 o 
  -8   8   2        9.21        7.55      6.05 o 
  -7   8   2      533.65      521.27     14.32 o 
  -6   8   2       24.98       27.12      5.38 o 
  -5   8   2       58.37       49.62      6.60 o 
  -4   8   2       27.25       23.83      6.16 o 
  -3   8   2      417.68      429.50     13.52 o 
  -2   8   2     1548.82     1548.68     28.02 o 
  -1   8   2      398.06      416.83     16.83 o 
   0   8   2     1188.23     1151.54     28.24 o 
   1   8   2        8.41        4.15      8.64 o 
   2   8   2        3.16        7.62      8.20 o 
   3   8   2     1227.49     1209.68     32.39 o 
   4   8   2        4.33       -9.84      9.84 o 
   5   8   2      170.52      148.02     12.72 o 
 -10   9   2       46.35       48.07      9.26 o 
  -9   9   2      991.24      986.33     26.25 o 
  -8   9   2       14.62       18.93      5.91 o 
  -7   9   2      561.93      573.75     15.52 o 
  -6   9   2       86.07       82.91      7.28 o 
  -5   9   2        0.69        4.72      6.10 o 
  -4   9   2      294.00      307.94     13.72 o 
  -3   9   2       58.33       45.34      8.13 o 
  -2   9   2       70.63       74.52     10.28 o 
  -1   9   2      196.14      217.73     12.83 o 
   0   9   2      651.75      619.29     24.58 o 
   1   9   2      570.28      556.33     17.91 o 
   2   9   2       76.93       86.92      9.39 o 
   3   9   2       33.07       38.68     21.51 o 
  -9  10   2       40.35       36.20     13.51 o 
  -8  10   2      246.47      269.29     18.84 o 
  -7  10   2       63.81       76.44      8.35 o 
  -6  10   2       84.91       73.43      7.63 o 
  -5  10   2      905.71      963.86     25.27 o 
  -4  10   2      354.22      358.26     17.22 o 
  -3  10   2      143.08      136.04     13.49 o 
  -2  10   2       57.87       47.54      9.78 o 
  -1  10   2     1099.97     1099.86     29.59 o 
   0  10   2       43.78       38.77      7.70 o 
   1  10   2       26.43       35.25     18.60 o 
   2  10   2      402.11      447.41     26.82 o 
  -8  11   2      139.91      140.34     14.54 o 
  -7  11   2      675.37      744.64     24.35 o 
  -6  11   2       36.53       41.21      5.98 o 
  -5  11   2       26.92       31.14      6.59 o 
  -4  11   2      301.89      339.56     17.42 o 
  -3  11   2      122.23      127.99     15.09 o 
  -2  11   2      511.79      525.51     20.96 o 
  -1  11   2       28.52       30.39      9.86 o 
   1 -11   3      446.80      456.70     26.72 o 
   2 -11   3      395.89      421.48     37.68 o 
   3 -11   3      130.32      149.84     15.36 o 
   4 -11   3      597.08      623.25     20.13 o 
   5 -11   3        4.89        3.96      7.17 o 
   6 -11   3       10.87       13.33      7.87 o 
   7 -11   3      147.03      131.75     12.48 o 
   8 -11   3      455.07      429.16     48.94 o 
  -2 -10   3      856.90      758.59     40.36 o 
  -1 -10   3        3.29       13.79      7.90 o 
   0 -10   3      843.34      887.20     35.89 o 
   1 -10   3      295.10      280.40     21.58 o 
   2 -10   3        2.10       -4.80      9.50 o 
   3 -10   3      868.25      854.09     28.00 o 
   4 -10   3      117.57       96.54     11.02 o 
   5 -10   3       65.05       71.40     11.63 o 
   6 -10   3      434.06      424.88     15.29 o 
   7 -10   3        0.14        9.04      7.35 o 
   8 -10   3      562.97      636.54     25.16 o 
   9 -10   3      180.32      176.57     19.61 o 
  -4  -9   3        0.17       17.99     13.64 o 
  -3  -9   3        2.84       12.35     16.29 o 
  -2  -9   3       23.02       28.47     10.90 o 
  -1  -9   3       55.11       49.84     10.15 o 
   0  -9   3      180.18      196.66     14.87 o 
   1  -9   3      318.87      334.88     21.37 o 
   2  -9   3      174.39      170.82     18.60 o 
   3  -9   3       26.36       31.63     13.40 o 
   4  -9   3      543.77      567.74     20.95 o 
   5  -9   3       49.32       43.54      7.35 o 
   6  -9   3       56.20       48.12      7.03 o 
   7  -9   3       58.93       46.37     12.17 o 
   8  -9   3       13.97       18.28     11.26 o 
   9  -9   3       46.73       56.66      7.98 o 
  10  -9   3      666.04      689.11     23.37 o 
  -5  -8   3        6.10       25.28     24.25 o 
  -4  -8   3      479.29      505.29     39.93 o 
  -3  -8   3       33.29       23.95     10.52 o 
  -2  -8   3      931.32      965.40     27.76 o 
  -1  -8   3      492.17      494.20     22.73 o 
   0  -8   3      238.35      249.25     19.44 o 
   1  -8   3     1370.94     1435.35     41.05 o 
   2  -8   3     1323.03     1283.64     37.48 o 
   3  -8   3      154.76      152.76     14.66 o 
   4  -8   3      206.83      184.63     11.60 o 
   5  -8   3      689.44      695.93     18.58 o 
   6  -8   3       89.00       81.81      8.26 o 
   7  -8   3      241.42      224.93     11.62 o 
   8  -8   3      731.11      763.97     19.74 o 
   9  -8   3      213.74      206.48     10.01 o 
  10  -8   3        0.07       19.47      8.43 o 
  11  -8   3       72.11       54.54      9.63 o 
  -6  -7   3       54.62       63.85      8.61 o 
  -5  -7   3      214.12      185.91     15.59 o 
  -4  -7   3       11.21       11.68     12.15 o 
  -3  -7   3       30.03       26.63      9.13 o 
  -2  -7   3        0.58       13.10      7.76 o 
  -1  -7   3        1.86        5.62      8.11 o 
   0  -7   3        1.35        5.19      7.54 o 
   1  -7   3     1160.07     1140.39     29.31 o 
   2  -7   3       15.31       30.01      8.25 o 
   3  -7   3     6360.95     6238.70     75.17 o 
   4  -7   3      387.14      377.28     13.78 o 
   5  -7   3      259.19      264.01     10.51 o 
   6  -7   3     1250.25     1243.84     22.42 o 
   7  -7   3       84.63       82.70      7.47 o 
   8  -7   3      131.30      116.98     11.19 o 
   9  -7   3      372.21      342.53     13.38 o 
  10  -7   3        9.14       15.90      8.49 o 
  11  -7   3      208.54      193.19     12.44 o 
  -7  -6   3      645.28      678.59     21.95 o 
  -6  -6   3      175.76      187.52     13.33 o 
  -5  -6   3       25.61       16.85     16.45 o 
  -4  -6   3     2873.89     2920.53     50.13 o 
  -3  -6   3        2.53        0.91      6.66 o 
  -2  -6   3      238.04      225.84     11.90 o 
  -1  -6   3        0.88       -0.98      6.46 o 
   0  -6   3       96.96      109.70      9.03 o 
   1  -6   3     1822.12     1791.26     43.04 o 
   2  -6   3      464.54      446.19     16.74 o 
   3  -6   3      541.25      531.93     18.11 o 
   4  -6   3       21.14       27.33      6.01 o 
   5  -6   3     1362.76     1388.27     21.40 o 
   6  -6   3     1481.24     1437.58     29.00 o 
   7  -6   3       99.19      103.35      7.77 o 
   8  -6   3      131.55      113.72      9.51 o 
   9  -6   3      333.77      329.04     15.55 o 
  10  -6   3       12.13       13.96      8.30 o 
  11  -6   3      323.34      340.56     14.26 o 
  -8  -5   3      538.99      552.27     25.19 o 
  -7  -5   3       85.53       70.42      9.68 o 
  -6  -5   3      128.83      128.08      9.91 o 
  -5  -5   3       20.30       21.27      8.88 o 
  -4  -5   3      101.92       89.70      9.90 o 
  -3  -5   3       17.46       15.08      5.98 o 
  -2  -5   3      106.04      112.16      7.88 o 
  -1  -5   3     1572.89     1511.20     54.32 o 
   0  -5   3     2745.12     2679.35     71.58 o 
   1  -5   3     2575.58     2629.99     94.51 o 
   2  -5   3     1350.48     1249.42    102.63 o 
   3  -5   3      530.21      508.39     17.81 o 
   4  -5   3      159.28      137.42     10.71 o 
   5  -5   3      235.76      199.89      8.11 o 
   6  -5   3      962.23      967.70     24.06 o 
   7  -5   3      263.34      260.46     12.63 o 
   8  -5   3       26.26       27.76      8.44 o 
   9  -5   3      958.02      954.31     29.01 o 
  10  -5   3      540.25      572.83     24.36 o 
  11  -5   3       66.07       77.03      9.87 o 
  -9  -4   3        8.47       10.10      9.74 o 
  -8  -4   3      221.24      253.85     14.25 o 
  -7  -4   3       52.15       46.76      8.34 o 
  -6  -4   3        1.47        8.88      7.09 o 
  -5  -4   3      256.15      276.43     14.15 o 
  -4  -4   3     1150.44     1097.73     22.12 o 
  -3  -4   3       96.06      108.32      8.47 o 
  -2  -4   3     6551.85     6898.77    130.42 o 
  -1  -4   3      722.32      839.41     35.78 o 
   0  -4   3     1495.96     1684.34     44.25 o 
   1  -4   3       20.72       16.23     10.00 o 
   2  -4   3       85.77       87.36     12.35 o 
   3  -4   3     1279.21     1324.84     51.39 o 
   4  -4   3      353.82      429.64     19.73 o 
   5  -4   3       34.67       31.10     10.28 o 
   6  -4   3     2307.22     2257.90     37.20 o 
   7  -4   3      298.36      247.86     10.14 o 
   8  -4   3     1882.49     1904.37     33.39 o 
   9  -4   3        4.21        2.03      7.30 o 
  10  -4   3      260.41      266.90     17.34 o 
  11  -4   3       80.59       96.03     10.44 o 
  -9  -3   3      310.24      322.61     14.19 o 
  -8  -3   3      234.60      228.32     12.58 o 
  -7  -3   3       24.35       25.35      7.25 o 
  -6  -3   3      162.06      178.71      9.72 o 
  -5  -3   3      211.37      201.94     11.06 o 
  -4  -3   3     4082.73     4096.83     44.91 o 
  -3  -3   3     1480.76     1477.17     38.19 o 
  -2  -3   3      294.87      329.86     13.99 o 
  -1  -3   3     4594.75     4606.00    114.75 o 
   0  -3   3      971.72      914.95     30.78 o 
   1  -3   3     1170.60     1161.15     43.78 o 
   2  -3   3      337.05      341.04     17.51 o 
   3  -3   3     2867.47     3176.26     74.66 o 
   4  -3   3       68.02      109.93     17.36 o 
   5  -3   3      596.59      566.91     33.97 o 
   6  -3   3     1784.24     1787.65     43.46 o 
   7  -3   3      821.14      878.36     20.81 o 
   8  -3   3      720.67      762.52     24.88 o 
   9  -3   3      318.48      317.05     17.28 o 
  10  -3   3       34.23       33.81      8.83 o 
  11  -3   3       15.71       16.71      6.18 o 
 -10  -2   3       60.89       66.46     16.74 o 
  -9  -2   3      705.78      771.17     21.46 o 
  -8  -2   3      761.05      750.10     20.33 o 
  -7  -2   3      297.43      284.00     13.20 o 
  -6  -2   3        0.34       -5.51      5.73 o 
  -5  -2   3      129.61      139.30      7.69 o 
  -4  -2   3      304.47      274.16     13.05 o 
  -3  -2   3      686.64      683.08     20.72 o 
  -2  -2   3       80.03       79.24      7.99 o 
  -1  -2   3      616.80      628.03     19.20 o 
   0  -2   3     4703.60     4719.76     78.23 o 
   1  -2   3     2161.18     2144.42     50.05 o 
   2  -2   3     2279.51     2406.48     56.59 o 
   3  -2   3     1235.53     1282.07     32.16 o 
   4  -2   3      429.01      447.56     20.27 o 
   5  -2   3      496.06      608.28     41.97 o 
   6  -2   3      838.42      869.98     20.82 o 
   7  -2   3      893.70      852.00     22.07 o 
   8  -2   3      151.62      146.23     13.25 o 
   9  -2   3       35.18       22.94     10.00 o 
  10  -2   3      821.38      898.06     26.88 o 
  11  -2   3        1.32       -6.11      6.11 o 
 -10  -1   3      301.21      269.33     16.21 o 
  -9  -1   3      656.69      674.69     24.59 o 
  -8  -1   3       79.76       71.26      8.88 o 
  -7  -1   3      250.31      238.60     10.85 o 
  -6  -1   3       40.54       34.93      5.31 o 
  -5  -1   3     1123.77     1112.84     21.03 o 
  -4  -1   3      145.82      131.76      9.26 o 
  -3  -1   3     2685.79     2711.72     44.84 o 
  -2  -1   3       41.55       46.69      6.93 o 
  -1  -1   3     1104.23     1083.44     31.80 o 
   0  -1   3      875.03      885.74     27.39 o 
   1  -1   3     2403.99     2458.06     44.52 o 
   2  -1   3      243.39      285.66     16.74 o 
   3  -1   3     6221.82     6305.48     97.48 o 
   4  -1   3       19.33       27.53      7.69 o 
   5  -1   3     1046.77     1183.99     37.30 o 
   6  -1   3      284.75      354.54     12.60 o 
   7  -1   3      540.05      560.66     18.52 o 
   8  -1   3       60.76       82.50     12.83 o 
   9  -1   3        7.13      -10.94     10.94 o 
  10  -1   3       74.91       78.28     11.61 o 
  11  -1   3       26.84       10.98      8.16 o 
 -11   0   3      610.70      591.88     24.14 o 
 -10   0   3      204.40      230.42     17.04 o 
  -9   0   3     1097.46     1044.59     41.99 o 
  -8   0   3        1.90        0.85      8.28 o 
  -7   0   3       98.12      108.42      9.65 o 
  -6   0   3     2646.14     2549.71     28.41 o 
  -5   0   3       22.16       30.89      6.41 o 
  -4   0   3      281.73      325.52     11.18 o 
  -3   0   3     2038.26     2155.21     45.27 o 
  -2   0   3     1897.56     1972.54     46.88 o 
  -1   0   3    17102.22    18144.08    406.16 o 
   0   0   3     1936.05     1999.08     36.61 o 
   1   0   3     9874.34    10024.73    202.28 o 
   2   0   3      920.55      957.37     30.33 o 
   3   0   3      107.31      121.62     12.10 o 
   4   0   3     3339.43     3318.89     64.51 o 
   5   0   3      766.02      766.99     26.50 o 
   6   0   3      101.18      110.67      8.02 o 
   7   0   3       98.99       83.54     10.25 o 
   8   0   3      913.16      970.68     24.05 o 
   9   0   3      406.13      394.63     18.57 o 
  10   0   3        5.82        5.58      7.87 o 
 -11   1   3        2.57       10.75      7.70 o 
 -10   1   3        6.17       44.41     15.61 o 
  -9   1   3       41.45       53.77     14.26 o 
  -8   1   3        6.35       -1.93      7.36 o 
  -7   1   3       26.99       26.78      7.34 o 
  -6   1   3     1138.66     1156.92     24.06 o 
  -5   1   3        3.33        6.42      6.41 o 
  -4   1   3     3264.49     3502.57     69.03 o 
  -3   1   3     1267.19     1181.27     36.71 o 
  -2   1   3      947.16      953.70     30.52 o 
  -1   1   3    13136.37    13682.61    252.84 o 
   0   1   3     1753.54     1831.93     47.72 o 
   1   1   3     3737.33     3726.00     60.94 o 
   2   1   3      967.95     1001.70     28.24 o 
   3   1   3     1030.79     1015.15     41.73 o 
   4   1   3     1848.48     2280.69     58.88 o 
   5   1   3      186.02      206.16     12.05 o 
   6   1   3        8.56        8.08      6.71 o 
   7   1   3     1485.40     1551.37     32.98 o 
   8   1   3      504.46      502.58     19.47 o 
   9   1   3      266.79      280.71     15.25 o 
  10   1   3      372.29      363.99     16.04 o 
 -11   2   3      276.46      271.03     15.42 o 
 -10   2   3      103.64      120.07     12.38 o 
  -9   2   3       20.23       21.58     11.51 o 
  -8   2   3       11.22        5.82      7.60 o 
  -7   2   3      252.34      221.27     10.33 o 
  -6   2   3       13.43       16.50      5.52 o 
  -5   2   3     1056.32     1223.93     23.29 o 
  -4   2   3     4936.50     5016.75     71.74 o 
  -3   2   3     4258.49     4647.73     62.75 o 
  -2   2   3     7754.07     7938.18     87.98 o 
  -1   2   3      538.27      663.98     24.96 o 
   0   2   3     2824.73     2755.34    162.38 o 
   1   2   3      251.69      250.76     14.05 o 
   2   2   3     1460.79     1510.71     43.49 o 
   3   2   3      553.81      494.17     28.59 o 
   4   2   3      232.26      223.41     15.22 o 
   5   2   3      393.42      376.93     15.10 o 
   6   2   3     1086.26     1044.28     22.69 o 
   7   2   3        7.57        6.85      8.47 o 
   8   2   3      428.95      438.91     19.25 o 
   9   2   3       21.03       19.67      6.83 o 
 -11   3   3        3.74       10.92      9.68 o 
 -10   3   3      369.05      380.79     18.74 o 
  -9   3   3      146.66      149.49     13.62 o 
  -8   3   3        1.70        6.85      8.47 o 
  -7   3   3       47.06       28.23      7.47 o 
  -6   3   3     8943.26     9078.26     86.90 o 
  -5   3   3     3231.43     3269.11     48.70 o 
  -4   3   3      421.84      442.12     15.58 o 
  -3   3   3     7556.21     7895.54    105.13 o 
  -2   3   3      423.21      355.07     17.36 o 
  -1   3   3     3441.98     3583.38     72.22 o 
   0   3   3     4902.21     5027.44    122.36 o 
   1   3   3      858.02      844.17     41.53 o 
   2   3   3      761.46      817.04     41.88 o 
   3   3   3       80.75       94.65     14.09 o 
   4   3   3     1845.45     1692.08     35.03 o 
   5   3   3     1620.38     1574.24     29.46 o 
   6   3   3      230.40      240.49     14.11 o 
   7   3   3        2.58       -7.00      8.25 o 
   8   3   3       43.07       40.51      8.64 o 
   9   3   3       49.51       62.08     10.56 o 
 -11   4   3      360.37      394.30     16.46 o 
 -10   4   3      157.10      136.78     12.90 o 
  -9   4   3      143.07      124.20     13.21 o 
  -8   4   3      118.42      101.79     12.78 o 
  -7   4   3        5.59        3.67      6.89 o 
  -6   4   3      379.66      421.04     12.33 o 
  -5   4   3      787.85      822.60     17.51 o 
  -4   4   3      374.18      350.28     14.40 o 
  -3   4   3      165.89      172.62     11.24 o 
  -2   4   3     1854.41     1984.92     29.15 o 
  -1   4   3     2754.69     2567.80     54.23 o 
   0   4   3     1446.87     1352.46     41.33 o 
   1   4   3      511.55      538.60     29.73 o 
   2   4   3      430.62      447.15     16.69 o 
   3   4   3        3.41        0.35      5.83 o 
   4   4   3      272.14      242.80     11.91 o 
   5   4   3     1027.58      937.44     21.40 o 
   6   4   3      469.93      488.70     19.55 o 
   7   4   3      305.57      300.19     14.90 o 
   8   4   3      726.65      747.01     30.65 o 
 -11   5   3      443.92      480.37     17.90 o 
 -10   5   3      102.79      107.16     12.37 o 
  -9   5   3        0.56        3.11      8.79 o 
  -8   5   3     1545.25     1431.57     32.95 o 
  -7   5   3      414.36      351.63     16.70 o 
  -6   5   3     2158.53     2172.73     28.47 o 
  -5   5   3       53.87       30.46      4.38 o 
  -4   5   3      212.52      209.16     11.78 o 
  -3   5   3     2545.70     2831.32     39.93 o 
  -2   5   3      290.93      271.17     10.88 o 
  -1   5   3      856.55      882.57     23.17 o 
   0   5   3      836.80      859.70     21.58 o 
   1   5   3     2313.28     2219.79     36.18 o 
   2   5   3       61.24       55.52      8.07 o 
   3   5   3       17.59       21.70      7.40 o 
   4   5   3       10.27        4.80      7.25 o 
   5   5   3        1.69       12.82     10.67 o 
   6   5   3       89.75       88.95      8.82 o 
   7   5   3       18.07        8.60      9.17 o 
 -11   6   3      359.36      362.47     15.36 o 
 -10   6   3       54.64       57.90     15.48 o 
  -9   6   3       64.93       57.53      8.62 o 
  -8   6   3      614.11      538.69     22.68 o 
  -7   6   3        7.92        1.93      6.57 o 
  -6   6   3      118.58       99.75      7.19 o 
  -5   6   3     1315.49     1220.09     19.15 o 
  -4   6   3      123.55      127.61      6.46 o 
  -3   6   3     1041.80      959.77     15.45 o 
  -2   6   3      886.89      787.91     14.34 o 
  -1   6   3     1545.84     1561.06     24.67 o 
   0   6   3      192.86      201.27     11.27 o 
   1   6   3      214.39      218.99     10.56 o 
   2   6   3      381.74      346.14     14.86 o 
   3   6   3        1.31       -2.99      6.97 o 
   4   6   3       57.57       43.56      8.41 o 
   5   6   3      701.92      705.87     24.72 o 
   6   6   3      859.79      878.81     22.38 o 
   7   6   3      160.43      165.35     26.39 o 
 -11   7   3      360.64      341.55     16.31 o 
 -10   7   3      150.13      174.15     13.41 o 
  -9   7   3       68.50       58.26      9.70 o 
  -8   7   3      560.82      522.77     23.93 o 
  -7   7   3       12.66       13.51      5.53 o 
  -6   7   3      433.44      436.15     12.12 o 
  -5   7   3      469.76      433.39     11.84 o 
  -4   7   3      521.30      515.79     13.22 o 
  -3   7   3       38.20       43.02      5.59 o 
  -2   7   3       86.70       87.86      7.53 o 
  -1   7   3       33.82       35.06      6.88 o 
   0   7   3       23.50       35.96      7.22 o 
   1   7   3      784.73      828.31     24.63 o 
   2   7   3      481.01      474.72     16.54 o 
   3   7   3       10.24       16.36      7.77 o 
   4   7   3      127.91      131.81     12.63 o 
   5   7   3      447.54      465.20     17.95 o 
   6   7   3        0.31       15.61      8.25 o 
 -11   8   3        1.20        6.84     13.11 o 
 -10   8   3       48.27       46.96      9.53 o 
  -9   8   3      221.66      205.41     13.51 o 
  -8   8   3      497.40      455.23     17.20 o 
  -7   8   3      420.61      424.42     14.43 o 
  -6   8   3      108.83      118.28      7.96 o 
  -5   8   3       49.88       39.84      6.05 o 
  -4   8   3       96.17       95.27      7.84 o 
  -3   8   3      239.38      238.09     11.36 o 
  -2   8   3     1447.91     1471.27     31.34 o 
  -1   8   3      889.67      869.72     23.06 o 
   0   8   3      361.19      349.77     13.78 o 
   1   8   3     1089.78     1117.58     28.96 o 
   2   8   3        6.31       18.19      7.60 o 
   3   8   3       32.67       44.94      7.46 o 
   4   8   3      800.88      853.39     22.95 o 
 -10   9   3       19.66       11.63      7.60 o 
  -9   9   3      112.62      129.21     11.77 o 
  -8   9   3      905.37      942.71     21.26 o 
  -7   9   3      868.79      876.76     19.65 o 
  -6   9   3      158.42      159.56     10.35 o 
  -5   9   3       49.37       61.34      8.68 o 
  -4   9   3      294.78      299.52     13.63 o 
  -3   9   3        9.52       13.01      7.47 o 
  -2   9   3      561.94      550.61     20.19 o 
  -1   9   3      293.96      294.66     13.52 o 
   0   9   3       48.82       40.36      9.45 o 
   1   9   3       83.10       84.89      9.35 o 
   2   9   3      434.15      444.90     16.23 o 
   3   9   3      214.64      201.50     16.12 o 
  -9  10   3      148.24      152.88     27.54 o 
  -8  10   3      315.07      249.67     19.91 o 
  -7  10   3       43.76       49.21      7.50 o 
  -6  10   3       88.74       89.60      7.87 o 
  -5  10   3      184.93      187.76     11.59 o 
  -4  10   3       58.38       61.55      8.89 o 
  -3  10   3      671.46      695.77     22.59 o 
  -2  10   3        4.30        4.30      6.96 o 
  -1  10   3        0.52        3.27      7.01 o 
   0  10   3       10.35        8.31      6.72 o 
   1  10   3       20.14       33.18      9.33 o 
  -7  11   3       11.69        9.47     10.27 o 
  -6  11   3      222.03      234.01     12.62 o 
  -5  11   3      215.91      228.65     11.30 o 
  -4  11   3       38.22       27.96      5.72 o 
  -3  11   3      167.42      157.20     10.91 o 
  -2  11   3      244.11      258.89     12.90 o 
  -1  11   3       41.44       41.95      8.15 o 
   1 -11   4        2.77      -11.37     11.37 o 
   2 -11   4      275.39      264.50     37.82 o 
   3 -11   4        6.82        6.39      6.19 o 
   4 -11   4      739.14      805.04     25.88 o 
   5 -11   4      354.22      367.47     17.53 o 
   6 -11   4       24.03       30.90     10.78 o 
   7 -11   4        8.49       -0.76      6.79 o 
   8 -11   4      164.44      159.21     22.84 o 
  -1 -10   4       98.61       69.27     18.38 o 
   0 -10   4       32.50       50.26     11.23 o 
   1 -10   4      234.25      271.49     19.78 o 
   2 -10   4        1.01       17.01     26.30 o 
   3 -10   4       90.49       83.22     12.73 o 
   4 -10   4      526.82      527.19     20.03 o 
   5 -10   4        9.50       18.01      6.79 o 
   6 -10   4        2.70       -2.00      6.92 o 
   7 -10   4       28.34       31.62      8.11 o 
   8 -10   4        0.80      -10.04     11.95 o 
   9 -10   4      273.25      275.92     15.62 o 
  -3  -9   4      124.70      410.52     35.88 o 
  -2  -9   4       38.07       31.93     13.92 o 
  -1  -9   4      130.49      159.02     14.15 o 
   0  -9   4      164.42      164.47     22.44 o 
   1  -9   4      594.88      526.05     25.60 o 
   2  -9   4     1042.23     1055.32     38.66 o 
   3  -9   4       24.10       53.31     15.18 o 
   4  -9   4       98.66      117.00     10.78 o 
   5  -9   4      570.61      565.43     19.24 o 
   6  -9   4      587.13      600.71     17.02 o 
   7  -9   4      279.16      264.45     13.42 o 
   8  -9   4       80.62       91.64      9.22 o 
   9  -9   4      142.03      136.27     10.00 o 
  10  -9   4      183.22      180.32     12.21 o 
  -5  -8   4        5.40        1.46      9.36 o 
  -4  -8   4      475.16      442.45     26.58 o 
  -3  -8   4      549.53      555.41     51.48 o 
  -2  -8   4       17.34        0.86      9.57 o 
  -1  -8   4        8.53       22.57      9.58 o 
   0  -8   4      616.17      621.64     27.95 o 
   1  -8   4        3.31        4.46      9.40 o 
   2  -8   4     3134.72     3023.35     53.67 o 
   3  -8   4      388.28      388.34     19.20 o 
   4  -8   4       48.67       44.68      8.56 o 
   5  -8   4        1.49        7.79      5.95 o 
   6  -8   4      505.30      514.19     15.78 o 
   7  -8   4      506.74      479.53     14.81 o 
   8  -8   4      106.05       91.87      8.47 o 
   9  -8   4        0.06        4.38      6.27 o 
  10  -8   4       32.40       32.28      8.82 o 
  -6  -7   4      173.13      209.38     16.40 o 
  -5  -7   4       84.88       94.88     10.07 o 
  -4  -7   4       22.97       17.81     12.66 o 
  -3  -7   4      108.15       75.37     11.24 o 
  -2  -7   4     1482.85     1523.35     38.85 o 
  -1  -7   4       35.35       43.18      8.02 o 
   0  -7   4      425.58      388.89     17.70 o 
   1  -7   4      621.71      655.01     23.40 o 
   2  -7   4      158.93      170.80     12.49 o 
   3  -7   4      377.62      373.67     17.67 o 
   4  -7   4     2897.03     2912.68     40.66 o 
   5  -7   4       34.00       47.58      7.14 o 
   6  -7   4      585.58      605.09     17.97 o 
   7  -7   4      324.91      318.21     12.44 o 
   8  -7   4      208.97      192.84     11.95 o 
   9  -7   4      492.64      476.61     18.13 o 
  10  -7   4       32.10       42.22      7.72 o 
  11  -7   4        1.76       -4.63      5.20 o 
  -7  -6   4      430.15      437.47     22.19 o 
  -6  -6   4       19.54       14.08      6.87 o 
  -5  -6   4      144.78      160.72     13.99 o 
  -4  -6   4        0.63        3.32      8.27 o 
  -3  -6   4      403.21      435.15     17.02 o 
  -2  -6   4        1.28        6.38      6.77 o 
  -1  -6   4       29.22       36.75      7.09 o 
   0  -6   4      316.65      289.11     12.51 o 
   1  -6   4     1592.33     1703.43     37.20 o 
   2  -6   4     3362.40     3256.96     66.97 o 
   3  -6   4     1270.14     1113.06     22.77 o 
   4  -6   4      447.36      486.73     13.06 o 
   5  -6   4     1656.78     1688.53     25.62 o 
   6  -6   4        9.94        6.25      5.64 o 
   7  -6   4      405.32      397.52     14.70 o 
   8  -6   4      212.88      216.59     11.68 o 
   9  -6   4       24.97       28.25      7.07 o 
  10  -6   4      623.67      623.01     19.58 o 
  11  -6   4      717.41      776.97     30.34 o 
  -8  -5   4      179.97      202.05     12.61 o 
  -7  -5   4        0.00        7.30      6.98 o 
  -6  -5   4        0.95        5.10      7.45 o 
  -5  -5   4      166.93      191.10     14.40 o 
  -4  -5   4      114.06      109.56     10.23 o 
  -3  -5   4     2185.51     2178.24     36.97 o 
  -2  -5   4      425.45      416.92     14.09 o 
  -1  -5   4     1343.61     1343.72     32.85 o 
   0  -5   4      255.52      279.57     23.75 o 
   1  -5   4      105.58      108.88     17.28 o 
   2  -5   4     2393.80     2587.17    112.64 o 
   3  -5   4      636.22      721.17     27.68 o 
   4  -5   4     2845.91     3197.24     34.49 o 
   5  -5   4       69.96       98.06      7.38 o 
   6  -5   4      476.17      460.45     13.87 o 
   7  -5   4      492.84      434.35     15.18 o 
   8  -5   4     1369.71     1357.45     28.43 o 
   9  -5   4      304.45      285.15     16.10 o 
  10  -5   4      259.19      261.29     23.18 o 
  11  -5   4       54.68       51.65      8.52 o 
  -8  -4   4      116.74      121.10     12.53 o 
  -7  -4   4      661.09      646.59     31.40 o 
  -6  -4   4       55.67       73.30      9.68 o 
  -5  -4   4      573.72      579.41     18.83 o 
  -4  -4   4      538.36      572.13     16.35 o 
  -3  -4   4        3.00        8.05      5.98 o 
  -2  -4   4     1109.07     1213.22     42.45 o 
  -1  -4   4     3098.18     3232.50     67.66 o 
   0  -4   4     2537.50     2445.81     98.50 o 
   1  -4   4        6.88        3.74     13.11 o 
   2  -4   4      892.69      962.34     28.08 o 
   3  -4   4     1974.61     2059.26     50.82 o 
   4  -4   4      480.71      596.66     23.41 o 
   5  -4   4     2346.92     2511.81     51.35 o 
   6  -4   4       59.81       39.59      7.81 o 
   7  -4   4       47.78       50.60      7.54 o 
   8  -4   4      717.65      711.58     18.40 o 
   9  -4   4      708.22      696.31     21.44 o 
  10  -4   4      245.79      252.89     15.79 o 
  11  -4   4       80.91       75.85      8.25 o 
  -9  -3   4      103.69       99.11      8.87 o 
  -8  -3   4      293.90      316.33     13.81 o 
  -7  -3   4      585.47      616.91     18.90 o 
  -6  -3   4        0.06        1.68      6.23 o 
  -5  -3   4     3830.55     3921.82     41.92 o 
  -4  -3   4     2933.51     2969.38     50.34 o 
  -3  -3   4     4774.69     4862.65     76.22 o 
  -2  -3   4      363.48      296.39     20.36 o 
  -1  -3   4      255.01      265.97     21.28 o 
   0  -3   4    11476.64    11578.47    216.23 o 
   1  -3   4     1954.40     1834.91     46.37 o 
   2  -3   4       39.64       50.73     10.01 o 
   3  -3   4     6894.11     7590.96    195.36 o 
   4  -3   4     3509.80     3653.95     76.72 o 
   5  -3   4      279.61      228.85     21.30 o 
   6  -3   4      539.42      470.51     17.28 o 
   7  -3   4       62.85       54.40      7.67 o 
   8  -3   4      151.71      117.60     14.09 o 
   9  -3   4        1.69       12.84      8.41 o 
  10  -3   4      565.63      587.54     24.50 o 
  11  -3   4      384.31      404.65     15.03 o 
 -10  -2   4      630.63      662.24     47.15 o 
  -9  -2   4       77.59       71.93      8.75 o 
  -8  -2   4      395.78      408.04     15.26 o 
  -7  -2   4        6.55       13.04      6.83 o 
  -6  -2   4       28.14       25.18      5.72 o 
  -5  -2   4      556.95      561.33     13.10 o 
  -4  -2   4        1.04        9.24      5.78 o 
  -3  -2   4      290.83      318.36     17.48 o 
  -2  -2   4       31.47       31.38      5.65 o 
  -1  -2   4       64.23       43.39     11.05 o 
   0  -2   4     1688.35     1581.69     50.05 o 
   1  -2   4      406.20      359.97     19.90 o 
   2  -2   4     1347.78     1371.49     36.15 o 
   3  -2   4      178.88      180.05     12.62 o 
   4  -2   4     1092.96     1209.52     36.38 o 
   5  -2   4       21.61       26.17      9.46 o 
   6  -2   4      154.30      134.58      8.63 o 
   7  -2   4      349.56      386.96     15.55 o 
   8  -2   4       71.74       88.15     12.82 o 
   9  -2   4      371.04      418.94     26.41 o 
  10  -2   4       18.91       27.74      8.00 o 
  11  -2   4      221.23      225.86     13.28 o 
 -10  -1   4      450.49      463.40     35.27 o 
  -9  -1   4        2.79       10.03      7.60 o 
  -8  -1   4      209.05      207.46     12.79 o 
  -7  -1   4       64.40       47.05      6.67 o 
  -6  -1   4       84.86       87.80      6.94 o 
  -5  -1   4     1859.25     1872.23     26.23 o 
  -4  -1   4      276.51      232.52     16.86 o 
  -3  -1   4     1317.03     1473.37     34.33 o 
  -2  -1   4      535.42      481.19     19.38 o 
  -1  -1   4     3026.10     2923.63     63.75 o 
   0  -1   4     1391.29     1472.08     33.97 o 
   1  -1   4      288.63      275.53     12.39 o 
   2  -1   4     2247.37     2113.58     46.44 o 
   3  -1   4        4.63        1.91      4.25 o 
   4  -1   4      171.40      135.67     12.19 o 
   5  -1   4      140.41      120.41     10.71 o 
   6  -1   4     1485.10     1559.17     27.06 o 
   7  -1   4      208.25      196.69     12.02 o 
   8  -1   4       90.66       88.14      9.69 o 
   9  -1   4       94.97      101.87     11.63 o 
  10  -1   4       88.37       75.42     12.46 o 
  11  -1   4       48.26       13.23     12.46 o 
 -10   0   4     1353.61     1435.49     33.00 o 
  -9   0   4      470.98      488.77     17.50 o 
  -8   0   4      158.45      152.06     12.78 o 
  -7   0   4      301.47      307.11     11.68 o 
  -6   0   4        3.92        2.95      4.83 o 
  -5   0   4      114.01       93.33      8.05 o 
  -4   0   4     5970.45     6504.92     90.39 o 
  -3   0   4      188.06      231.85     17.28 o 
  -2   0   4     9821.59    10044.67    181.63 o 
  -1   0   4     2716.87     2862.76     58.07 o 
   0   0   4    14062.04    14097.23    238.00 o 
   1   0   4    39868.97    37791.20    591.46 o 
   2   0   4     1206.23     1090.76     36.69 o 
   3   0   4     1016.84     1058.50     29.43 o 
   4   0   4     5909.33     5992.04     94.72 o 
   5   0   4      402.33      399.07     14.76 o 
   6   0   4       91.34       69.52      6.91 o 
   7   0   4      858.50      901.39     23.86 o 
   8   0   4       81.72      108.76     10.17 o 
   9   0   4      143.43      146.24     12.53 o 
  10   0   4      362.52      367.79     21.92 o 
 -11   1   4      230.77      273.63     14.84 o 
 -10   1   4        6.43        6.82      8.49 o 
  -9   1   4       19.60       32.82      8.69 o 
  -8   1   4      133.63      138.13      9.67 o 
  -7   1   4      526.45      467.59     14.69 o 
  -6   1   4      193.71      192.76      9.26 o 
  -5   1   4     1765.65     1848.83     37.76 o 
  -4   1   4       38.24       49.13      6.20 o 
  -3   1   4     2904.83     2867.32     56.17 o 
  -2   1   4     1048.74     1127.19     36.55 o 
  -1   1   4     1515.96     1577.34     53.70 o 
   0   1   4     1996.52     1936.42     36.33 o 
   1   1   4     2100.31     2144.29     43.55 o 
   2   1   4      123.31      116.10     10.96 o 
   3   1   4     2853.42     3045.74     77.89 o 
   4   1   4       43.17       35.19     14.22 o 
   5   1   4      676.86      658.48     14.84 o 
   6   1   4        8.44       21.69      8.25 o 
   7   1   4       23.75       18.10      8.18 o 
   8   1   4       47.24       56.11      9.12 o 
   9   1   4        7.07       16.22      9.38 o 
  10   1   4        0.57       -0.52     12.27 o 
 -11   2   4        0.98       -0.78      7.44 o 
 -10   2   4       48.67       28.24      8.96 o 
  -9   2   4       90.62       78.28      9.35 o 
  -8   2   4        9.22       -3.12      7.44 o 
  -7   2   4      155.97      152.56      9.89 o 
  -6   2   4       22.78       27.89      5.03 o 
  -5   2   4      478.38      445.65     16.22 o 
  -4   2   4      393.68      480.10     16.27 o 
  -3   2   4       21.38       19.32      6.94 o 
  -2   2   4     4940.73     5061.78     88.19 o 
  -1   2   4     3312.23     3390.98     65.81 o 
   0   2   4      591.70      653.12     28.00 o 
   1   2   4       11.05       14.07      9.54 o 
   2   2   4     1076.79      969.15     31.23 o 
   3   2   4      160.63      118.28     19.09 o 
   4   2   4     1497.24     1512.52     24.50 o 
   5   2   4       79.85       61.40      7.87 o 
   6   2   4      193.18      186.51     11.99 o 
   7   2   4     2175.05     2154.01     41.94 o 
   8   2   4      295.95      267.51     14.50 o 
   9   2   4       28.85       30.55      7.06 o 
 -11   3   4        1.49       -7.53      7.53 o 
 -10   3   4      994.10      980.68     29.30 o 
  -9   3   4      611.88      578.80     24.48 o 
  -8   3   4        5.59        3.43      7.64 o 
  -7   3   4     1031.42      905.01     22.80 o 
  -6   3   4      687.30      650.75     16.03 o 
  -5   3   4     1384.45     1323.27     27.27 o 
  -4   3   4      343.87      466.04     16.51 o 
  -3   3   4     2889.32     3010.39     48.81 o 
  -2   3   4      486.40      515.16     18.66 o 
  -1   3   4       96.22       90.73      8.88 o 
   0   3   4       23.41       23.90      7.26 o 
   1   3   4     5216.46     5214.19     80.85 o 
   2   3   4     2107.85     2183.21     72.24 o 
   3   3   4      240.57      214.01      9.61 o 
   4   3   4     1212.56     1155.65     21.13 o 
   5   3   4       53.74       45.97      7.80 o 
   6   3   4      599.27      592.33     21.36 o 
   7   3   4      184.12      198.58     16.36 o 
   8   3   4       44.23       17.99      6.99 o 
   9   3   4      124.30      129.35     12.36 o 
 -11   4   4       26.33       35.36      7.27 o 
 -10   4   4      208.61      190.08     14.26 o 
  -9   4   4       10.78       13.64      9.40 o 
  -8   4   4        0.51        2.03      8.46 o 
  -7   4   4      506.71      463.59     15.58 o 
  -6   4   4     1720.71     1611.89     25.95 o 
  -5   4   4      580.89      653.84     13.65 o 
  -4   4   4      341.33      383.97     14.06 o 
  -3   4   4       73.24       45.13      7.14 o 
  -2   4   4      546.62      536.38     14.78 o 
  -1   4   4      109.31      115.00      9.35 o 
   0   4   4      936.28      799.70     25.89 o 
   1   4   4      435.40      484.78     29.57 o 
   2   4   4       80.88       63.26      6.82 o 
   3   4   4      608.82      604.41     17.64 o 
   4   4   4      172.79      169.05     10.39 o 
   5   4   4        0.85       10.39      6.86 o 
   6   4   4        7.70        4.33      6.48 o 
   7   4   4       39.26       40.81      7.94 o 
   8   4   4      114.93      137.91     11.06 o 
 -11   5   4       59.95       45.82      9.35 o 
 -10   5   4       69.76       54.75      9.76 o 
  -9   5   4      583.35      523.30     23.08 o 
  -8   5   4       15.38       18.50      8.01 o 
  -7   5   4     1755.59     1741.02     29.98 o 
  -6   5   4      219.14      208.16      9.37 o 
  -5   5   4      149.68      155.50      7.94 o 
  -4   5   4     1067.89     1220.75     18.49 o 
  -3   5   4     1319.16     1342.17     21.38 o 
  -2   5   4     1121.49     1069.22     21.41 o 
  -1   5   4     1542.45     1626.38     33.84 o 
   0   5   4      594.80      585.60     16.39 o 
   1   5   4       68.91       51.74      6.19 o 
   2   5   4        4.57        0.77      6.05 o 
   3   5   4     1560.29     1518.20     28.21 o 
   4   5   4     1773.63     1699.31     30.58 o 
   5   5   4       28.56       19.70      9.48 o 
   6   5   4       40.05       45.83      7.40 o 
   7   5   4     1573.42     1704.18     38.87 o 
 -11   6   4      491.66      512.64     21.16 o 
 -10   6   4       59.86       45.15     11.26 o 
  -9   6   4      107.24       98.42     14.23 o 
  -8   6   4      653.20      606.44     30.12 o 
  -7   6   4       54.92       55.53     10.19 o 
  -6   6   4      537.87      485.96     14.95 o 
  -5   6   4       58.57       65.02      5.55 o 
  -4   6   4      968.32      972.69     16.41 o 
  -3   6   4      447.32      435.83     11.48 o 
  -2   6   4      595.07      530.14     12.42 o 
  -1   6   4     2445.12     2385.89     42.98 o 
   0   6   4      919.38      926.77     22.08 o 
   1   6   4      115.19      113.55      9.63 o 
   2   6   4     2662.16     2695.23     34.80 o 
   3   6   4       41.94       27.88      7.11 o 
   4   6   4       21.47       27.73      6.94 o 
   5   6   4       48.81       57.11      8.82 o 
   6   6   4      101.00      117.03      9.89 o 
 -11   7   4       35.80       39.77      9.24 o 
 -10   7   4      330.22      354.86     20.11 o 
  -9   7   4      146.79      115.52     11.50 o 
  -8   7   4      119.13      105.50     11.40 o 
  -7   7   4      130.18      138.93     10.96 o 
  -6   7   4      742.19      784.53     17.40 o 
  -5   7   4      752.60      798.01     16.97 o 
  -4   7   4      154.60      146.08      8.58 o 
  -3   7   4      374.05      352.25     13.93 o 
  -2   7   4      684.99      688.63     17.72 o 
  -1   7   4      778.41      753.01     20.47 o 
   0   7   4      364.64      382.12     13.69 o 
   1   7   4       19.00       20.45      8.83 o 
   2   7   4        2.78        7.23      7.02 o 
   3   7   4      757.65      776.83     20.07 o 
   4   7   4        0.46        0.93      7.96 o 
   5   7   4      510.70      503.70     20.51 o 
 -10   8   4        6.73       15.29      7.50 o 
  -9   8   4      295.59      308.94     15.59 o 
  -8   8   4        9.75       14.82      9.13 o 
  -7   8   4     1025.29     1036.65     23.84 o 
  -6   8   4      491.95      476.65     13.81 o 
  -5   8   4      429.04      431.17     15.97 o 
  -4   8   4      939.81     1002.06     24.31 o 
  -3   8   4      193.16      204.87     11.68 o 
  -2   8   4       18.31       11.08      7.23 o 
  -1   8   4       56.97       57.63      7.75 o 
   0   8   4      351.04      340.88     15.11 o 
   1   8   4      246.13      243.31     12.52 o 
   2   8   4      192.96      196.32     12.96 o 
   3   8   4      385.16      389.26     13.08 o 
   4   8   4      120.34      118.68     18.83 o 
 -10   9   4       17.60       42.87     11.51 o 
  -9   9   4        9.07       -1.73      8.28 o 
  -8   9   4      131.65      123.57      9.62 o 
  -7   9   4       40.98       35.45      7.67 o 
  -6   9   4       88.84       78.94      8.19 o 
  -5   9   4      431.05      440.17     14.07 o 
  -4   9   4       52.91       56.88      7.28 o 
  -3   9   4       87.72       94.40      9.86 o 
  -2   9   4       99.28       96.34     10.01 o 
  -1   9   4       65.18       68.66      8.53 o 
   0   9   4      158.45      139.12     10.06 o 
   1   9   4        0.01       -2.00      6.78 o 
   2   9   4      214.28      196.91     10.90 o 
   3   9   4      206.60      209.36     26.89 o 
  -9  10   4      332.16      355.40     23.52 o 
  -8  10   4      635.10      633.81     23.67 o 
  -7  10   4      323.34      349.04     19.54 o 
  -6  10   4       23.69       16.26      5.09 o 
  -5  10   4      561.16      612.05     17.78 o 
  -4  10   4       67.43       93.56      9.00 o 
  -3  10   4       88.22       85.34      9.05 o 
  -2  10   4       88.26      108.53     10.57 o 
  -1  10   4      365.23      369.94     14.09 o 
   0  10   4       35.51       36.12      7.83 o 
   1  10   4       42.91       40.14      8.78 o 
  -7  11   4      236.12      239.23     14.58 o 
  -6  11   4      157.58      157.82     43.25 o 
  -5  11   4      305.17      340.64     16.64 o 
  -4  11   4      876.95      921.12     32.98 o 
  -3  11   4      316.05      318.54     16.25 o 
  -2  11   4       20.55       19.30      7.67 o 
   2 -11   5       45.17       14.34     10.27 o 
   3 -11   5      471.94      491.12     30.10 o 
   4 -11   5       17.20       22.22      8.99 o 
   5 -11   5      134.05      169.21     16.06 o 
   6 -11   5        9.37        5.45      8.62 o 
   7 -11   5       12.08       22.97     12.40 o 
   1 -10   5      364.18      302.37     27.14 o 
   2 -10   5      819.83      807.78     33.25 o 
   3 -10   5     1125.20     1091.34     41.04 o 
   4 -10   5      432.33      442.85     18.61 o 
   5 -10   5      382.82      379.82     22.19 o 
   6 -10   5       29.65       37.72      9.10 o 
   7 -10   5      225.66      223.59     16.43 o 
   8 -10   5       96.82       99.73     12.67 o 
   9 -10   5       63.88       67.85     10.88 o 
  -3  -9   5        2.55      -11.09     14.39 o 
  -2  -9   5      742.64      647.00     43.30 o 
  -1  -9   5      888.93      830.39     49.18 o 
   0  -9   5      192.38      174.66     25.72 o 
   1  -9   5       15.62       10.37      8.00 o 
   2  -9   5      178.51      211.98     17.98 o 
   3  -9   5      608.58      595.52     28.25 o 
   4  -9   5      128.44      126.28     12.10 o 
   5  -9   5      186.01      178.82     14.05 o 
   6  -9   5       41.51       56.28      9.45 o 
   7  -9   5       50.23       57.64      8.95 o 
   8  -9   5      105.02      101.59      8.40 o 
   9  -9   5      238.58      230.74      9.74 o 
  10  -9   5        4.25        6.74     12.98 o 
  -5  -8   5      115.34      107.52     17.28 o 
  -4  -8   5       22.47       32.08     11.36 o 
  -3  -8   5       37.21       25.14     12.88 o 
  -2  -8   5        5.25        0.89      9.97 o 
  -1  -8   5     1166.64     1034.79     42.22 o 
   0  -8   5       95.86      115.34     14.83 o 
   1  -8   5        0.86       -1.55      7.70 o 
   2  -8   5      238.26      219.53     16.12 o 
   3  -8   5      914.27      912.68     30.30 o 
   4  -8   5      599.01      570.32     24.97 o 
   5  -8   5      378.62      361.83     15.21 o 
   6  -8   5        0.33        6.44      6.11 o 
   7  -8   5       30.61       30.02      7.34 o 
   8  -8   5       81.19       79.09      7.46 o 
   9  -8   5        3.31        5.81      5.67 o 
  10  -8   5      169.94      160.50     10.52 o 
  -6  -7   5      252.38      251.18     16.62 o 
  -5  -7   5      565.68      584.82     30.75 o 
  -4  -7   5     1356.29     1455.83     82.87 o 
  -3  -7   5      443.83      404.02     21.37 o 
  -2  -7   5      105.99      117.49     14.39 o 
  -1  -7   5       81.38       76.22     12.04 o 
   0  -7   5        8.66        8.64     12.49 o 
   1  -7   5      133.66      131.54     11.89 o 
   2  -7   5      675.79      628.36     22.24 o 
   3  -7   5       16.64       14.16      7.40 o 
   4  -7   5      124.25      126.29     10.10 o 
   5  -7   5     3110.23     3165.12     43.81 o 
   6  -7   5     1645.20     1609.14     30.08 o 
   7  -7   5        4.64        6.96      7.98 o 
   8  -7   5       13.90        9.77      6.40 o 
   9  -7   5        2.21       -1.50      6.40 o 
  10  -7   5      101.59      108.50      9.10 o 
  11  -7   5      157.43      156.72     13.70 o 
  -7  -6   5      344.78      374.10     19.87 o 
  -6  -6   5      159.67      148.12     11.07 o 
  -5  -6   5        0.07        1.83     12.46 o 
  -4  -6   5      238.07      212.03     16.87 o 
  -3  -6   5      202.63      180.56     12.78 o 
  -2  -6   5       97.24      110.16      9.70 o 
  -1  -6   5      188.03      148.01     10.52 o 
   0  -6   5       77.00       76.29      7.35 o 
   1  -6   5      462.05      429.37     17.95 o 
   2  -6   5      175.89      153.68     10.55 o 
   3  -6   5      827.26      794.61     24.59 o 
   4  -6   5     3468.61     3516.48     40.93 o 
   5  -6   5      543.01      546.15     18.89 o 
   6  -6   5       12.40       13.58      6.75 o 
   7  -6   5     1434.80     1370.81     28.85 o 
   8  -6   5      220.34      207.43     10.24 o 
   9  -6   5       21.82       23.16      7.02 o 
  10  -6   5      976.39     1018.32     27.68 o 
  11  -6   5      150.91      134.79     10.63 o 
  -8  -5   5      906.23     1092.03     60.28 o 
  -7  -5   5      121.04      104.83     11.91 o 
  -6  -5   5       88.66       94.17     10.59 o 
  -5  -5   5      528.08      544.77     19.89 o 
  -4  -5   5     1173.29     1204.69     27.82 o 
  -3  -5   5      749.10      746.68     21.80 o 
  -2  -5   5     1771.65     1824.91     35.82 o 
  -1  -5   5      256.22      303.18     14.09 o 
   0  -5   5      664.87      674.32     36.96 o 
   1  -5   5      244.16      286.39     24.57 o 
   2  -5   5     1043.87     1031.78     35.77 o 
   3  -5   5      175.85      189.33     10.90 o 
   4  -5   5      743.59      849.68     17.65 o 
   5  -5   5        0.64        2.80      4.78 o 
   6  -5   5       25.88       15.04      5.71 o 
   7  -5   5      100.45       89.17      8.52 o 
   8  -5   5       72.26       81.36      7.60 o 
   9  -5   5       89.79       93.03      8.67 o 
  10  -5   5      268.10      276.62     15.23 o 
  11  -5   5        0.67       -6.93      6.93 o 
  -8  -4   5       36.20       38.16      8.14 o 
  -7  -4   5      175.60      175.16     11.66 o 
  -6  -4   5       12.88       19.27      7.14 o 
  -5  -4   5       89.22       95.78      8.48 o 
  -4  -4   5     2067.64     2048.19     30.79 o 
  -3  -4   5     1284.86     1195.29     22.28 o 
  -2  -4   5      591.76      652.69     18.23 o 
  -1  -4   5      466.37      517.82     32.45 o 
   0  -4   5      228.28      289.11     21.61 o 
   1  -4   5      274.77      212.30     18.54 o 
   2  -4   5        7.20        5.20      8.05 o 
   3  -4   5       13.03       20.08      9.06 o 
   4  -4   5        2.63       29.86      7.37 o 
   5  -4   5     1383.24     1314.49     24.09 o 
   6  -4   5     1222.16     1187.40     20.24 o 
   7  -4   5       19.54       19.06      7.14 o 
   8  -4   5      501.90      506.24     15.66 o 
   9  -4   5      509.19      513.49     20.44 o 
  10  -4   5      237.12      244.10     16.05 o 
  11  -4   5      242.98      214.42     11.13 o 
  -9  -3   5      390.94      352.59     14.58 o 
  -8  -3   5      112.60      109.63     10.33 o 
  -7  -3   5      674.09      672.19     16.88 o 
  -6  -3   5       34.35       25.61      6.03 o 
  -5  -3   5      343.16      333.22     11.16 o 
  -4  -3   5     2858.26     2852.58     48.00 o 
  -3  -3   5      331.28      285.68     11.61 o 
  -2  -3   5     3789.13     3856.34     79.48 o 
  -1  -3   5      818.26      976.96     40.56 o 
   0  -3   5     1067.54     1042.25     46.34 o 
   1  -3   5     2707.28     2855.46     54.25 o 
   2  -3   5      110.67      123.33     10.44 o 
   3  -3   5      267.40      257.09     15.15 o 
   4  -3   5      486.27      418.42     25.87 o 
   5  -3   5       45.24       60.58      6.82 o 
   6  -3   5      418.63      397.00     13.99 o 
   7  -3   5     1424.08     1432.87     25.52 o 
   8  -3   5      178.48      201.61     12.78 o 
   9  -3   5        4.34       10.42      8.12 o 
  10  -3   5      719.91      712.86     23.01 o 
  11  -3   5        0.62       11.78      6.09 o 
 -10  -2   5      267.88      260.55     21.46 o 
  -9  -2   5       16.39       18.54      6.19 o 
  -8  -2   5       20.21       28.19      7.57 o 
  -7  -2   5      579.63      583.47     15.74 o 
  -6  -2   5        3.47       -0.35      5.79 o 
  -5  -2   5       16.06       18.40      5.30 o 
  -4  -2   5     1113.84     1158.74     19.75 o 
  -3  -2   5     5163.18     5250.66     87.33 o 
  -2  -2   5        0.95        9.55      7.42 o 
  -1  -2   5      106.79      108.11     11.89 o 
   0  -2   5     4751.16     4645.85     96.40 o 
   1  -2   5        2.04        5.05      4.90 o 
   2  -2   5      184.85      209.21     14.68 o 
   3  -2   5     2061.50     1893.15     41.75 o 
   4  -2   5        0.12       -3.81      8.28 o 
   5  -2   5        2.33        9.40      5.86 o 
   6  -2   5        6.40       11.74      5.92 o 
   7  -2   5      187.29      195.83     12.13 o 
   8  -2   5      208.14      237.61     15.47 o 
   9  -2   5      613.20      617.49     31.03 o 
  10  -2   5       36.22       37.70      7.77 o 
  11  -2   5       83.15       71.20     11.50 o 
 -10  -1   5      209.83      213.29     16.26 o 
  -9  -1   5     1280.66     1315.04     27.23 o 
  -8  -1   5      234.00      232.55     16.49 o 
  -7  -1   5       11.95       15.50      6.50 o 
  -6  -1   5     1842.21     1699.93     23.72 o 
  -5  -1   5      298.76      297.95      9.41 o 
  -4  -1   5       50.25       40.61      7.59 o 
  -3  -1   5     1724.38     1799.21     34.27 o 
  -2  -1   5        8.99        3.12      6.59 o 
  -1  -1   5      111.83       95.35     12.65 o 
   0  -1   5      416.95      465.23     15.78 o 
   1  -1   5      851.00      801.72     22.60 o 
   2  -1   5     1346.93     1268.73     37.27 o 
   3  -1   5     1334.15     1300.14     32.38 o 
   4  -1   5     1347.45     1317.18     24.40 o 
   5  -1   5      392.82      371.86     12.29 o 
   6  -1   5       66.00       67.35      6.63 o 
   7  -1   5       12.03       14.88      7.22 o 
   8  -1   5      575.69      558.76     19.80 o 
   9  -1   5      214.73      219.56     13.81 o 
  10  -1   5      349.58      353.00     17.85 o 
 -10   0   5        0.25       -0.87      8.14 o 
  -9   0   5        0.75        0.70      9.66 o 
  -8   0   5      114.59      100.68     10.23 o 
  -7   0   5       29.77       37.46      6.43 o 
  -6   0   5       16.50       17.29      5.03 o 
  -5   0   5      270.22      332.07     10.01 o 
  -4   0   5      448.53      486.97     18.79 o 
  -3   0   5     1557.44     1514.38     31.83 o 
  -2   0   5      320.18      322.44     15.41 o 
  -1   0   5      112.66       98.89     11.30 o 
   0   0   5     3496.74     3620.33     57.64 o 
   1   0   5      167.53      210.06     13.48 o 
   2   0   5     3842.10     3818.62     97.60 o 
   3   0   5      681.68      567.99     18.40 o 
   4   0   5        6.75        2.10      7.75 o 
   5   0   5     2150.77     2284.09     31.68 o 
   6   0   5       29.49       33.98      6.36 o 
   7   0   5      257.24      249.46     13.65 o 
   8   0   5     1095.00     1096.65     27.71 o 
   9   0   5       62.99       52.47      8.72 o 
  10   0   5        2.54       13.15      8.50 o 
 -11   1   5      966.01     1022.20     34.03 o 
 -10   1   5      454.39      451.06     22.73 o 
  -9   1   5       32.76       32.71      7.04 o 
  -8   1   5       11.24        8.19      8.06 o 
  -7   1   5      385.21      358.66     13.24 o 
  -6   1   5      149.77      128.89      8.10 o 
  -5   1   5      560.82      606.65     15.16 o 
  -4   1   5        4.65       22.00      5.75 o 
  -3   1   5      190.79      222.06     20.45 o 
  -2   1   5     1607.90     1545.11     34.92 o 
  -1   1   5     1611.45     1621.27     43.59 o 
   0   1   5      684.36      604.83     19.38 o 
   1   1   5        1.45        7.58     11.30 o 
   2   1   5       27.01       41.91      9.92 o 
   3   1   5     1533.26     1507.85     46.83 o 
   4   1   5      195.63      207.86     12.16 o 
   5   1   5       54.52       47.66      6.45 o 
   6   1   5      874.16      855.43     20.89 o 
   7   1   5        9.66        9.75      8.73 o 
   8   1   5     1378.86     1412.73     31.61 o 
   9   1   5      287.88      249.36     17.18 o 
  10   1   5        7.93       33.40     13.96 o 
 -11   2   5       45.16       34.52     11.33 o 
 -10   2   5      199.28      191.25     13.60 o 
  -9   2   5      114.39      130.30     11.77 o 
  -8   2   5      354.37      317.10     13.67 o 
  -7   2   5       43.33       27.01      7.02 o 
  -6   2   5     2241.12     2245.86     30.03 o 
  -5   2   5     3355.56     3221.34     38.42 o 
  -4   2   5      482.81      471.07     15.91 o 
  -3   2   5       90.31       74.86      8.64 o 
  -2   2   5      503.52      457.71     19.98 o 
  -1   2   5     1260.95     1241.10     46.23 o 
   0   2   5       93.12       91.00     11.07 o 
   1   2   5      605.67      633.95     23.04 o 
   2   2   5      195.07      154.83     11.99 o 
   3   2   5      392.29      303.77     28.16 o 
   4   2   5      921.72      904.34     19.12 o 
   5   2   5      712.39      712.64     18.36 o 
   6   2   5        4.33        4.48      7.01 o 
   7   2   5       41.11       28.10      8.42 o 
   8   2   5       41.10       41.45      8.04 o 
   9   2   5       36.74       39.60      7.36 o 
 -11   3   5       64.97       48.53     11.54 o 
 -10   3   5      135.64      103.81     11.59 o 
  -9   3   5       12.57       16.40      8.70 o 
  -8   3   5      335.22      337.89     16.90 o 
  -7   3   5        3.58       12.26      6.88 o 
  -6   3   5      111.07       97.62      7.35 o 
  -5   3   5     1905.69     1985.86     27.43 o 
  -4   3   5      189.36      196.80     10.80 o 
  -3   3   5      415.26      442.14     26.02 o 
  -2   3   5      454.78      415.02     17.99 o 
  -1   3   5      192.17      180.19      9.91 o 
   0   3   5      186.41      226.13     10.69 o 
   1   3   5        6.10        2.87      7.89 o 
   2   3   5      555.72      526.71     23.53 o 
   3   3   5        6.89       -2.66      5.86 o 
   4   3   5       30.72       30.49      5.63 o 
   5   3   5      264.08      233.27     13.24 o 
   6   3   5      362.93      338.49     12.65 o 
   7   3   5       14.35       26.73      7.73 o 
   8   3   5      602.38      578.79     18.82 o 
 -11   4   5       85.24       81.37     10.50 o 
 -10   4   5      464.81      440.11     25.99 o 
  -9   4   5      266.81      208.05     15.56 o 
  -8   4   5        0.91       -3.43      9.33 o 
  -7   4   5      464.63      405.39     17.11 o 
  -6   4   5     1124.14     1099.21     23.78 o 
  -5   4   5     2396.72     2306.71     28.34 o 
  -4   4   5     2479.55     2390.07     31.44 o 
  -3   4   5      247.72      227.19     18.02 o 
  -2   4   5     5180.31     5053.81     67.68 o 
  -1   4   5       73.93       61.38      8.03 o 
   0   4   5     2882.92     2829.19     48.36 o 
   1   4   5     6364.34     6286.27     71.59 o 
   2   4   5      184.73      183.03      8.36 o 
   3   4   5      644.67      615.01     15.65 o 
   4   4   5       68.29       61.90      7.41 o 
   5   4   5      223.99      213.57     12.33 o 
   6   4   5      292.07      285.90     14.92 o 
   7   4   5        3.85        9.89      7.78 o 
   8   4   5      656.35      722.55     21.44 o 
 -11   5   5      905.20      774.78     49.45 o 
 -10   5   5      174.35      155.87     17.24 o 
  -9   5   5       44.38       38.24     10.13 o 
  -8   5   5      580.90      572.41     22.16 o 
  -7   5   5      170.28      185.60     12.71 o 
  -6   5   5        3.89        2.81      6.02 o 
  -5   5   5      239.47      223.83      9.49 o 
  -4   5   5       57.66       65.40      6.70 o 
  -3   5   5      206.77      199.52     10.15 o 
  -2   5   5       27.06       29.52      5.76 o 
  -1   5   5     4422.39     4539.32     83.00 o 
   0   5   5     1765.95     1755.30     27.29 o 
   1   5   5      180.08      180.94      9.40 o 
   2   5   5        2.30        4.95      5.59 o 
   3   5   5      375.41      350.44     14.61 o 
   4   5   5       76.10       66.99      8.19 o 
   5   5   5      200.12      207.71     11.15 o 
   6   5   5      864.78      874.67     23.48 o 
   7   5   5       74.48       75.88      9.15 o 
 -11   6   5       10.46       10.77      9.78 o 
 -10   6   5       95.73       98.44     17.76 o 
  -9   6   5       32.47       33.91      9.49 o 
  -8   6   5      110.33      104.53     12.84 o 
  -7   6   5      345.15      353.85     17.33 o 
  -6   6   5      275.84      240.62     10.97 o 
  -5   6   5      251.65      215.20      9.70 o 
  -4   6   5      159.00      147.18      8.57 o 
  -3   6   5      811.26      820.16     19.50 o 
  -2   6   5      204.95      207.03      8.58 o 
  -1   6   5      171.23      174.52      9.34 o 
   0   6   5        7.69        6.40      6.48 o 
   1   6   5      359.74      364.65     13.46 o 
   2   6   5      642.42      614.20     17.89 o 
   3   6   5        2.97        8.33      7.10 o 
   4   6   5       33.60       39.43      7.24 o 
   5   6   5       24.47       21.22      6.55 o 
   6   6   5        4.07       -0.54      6.82 o 
 -11   7   5        0.48       14.58     15.14 o 
 -10   7   5       10.96       18.29      8.50 o 
  -9   7   5      290.79      278.84     15.35 o 
  -8   7   5      254.47      257.59     15.34 o 
  -7   7   5      503.26      496.15     15.60 o 
  -6   7   5      199.12      204.51     10.32 o 
  -5   7   5      412.44      373.86     13.68 o 
  -4   7   5       65.97       61.63      7.49 o 
  -3   7   5      231.23      206.64     10.44 o 
  -2   7   5     1952.54     1828.33     28.52 o 
  -1   7   5       28.74       22.92      6.43 o 
   0   7   5       26.46       31.53      7.12 o 
   1   7   5     4504.45     4582.88     48.17 o 
   2   7   5      315.07      329.38     14.07 o 
   3   7   5      121.70      103.87      7.64 o 
   4   7   5      456.48      455.83     14.98 o 
   5   7   5       87.96       69.75      7.59 o 
 -10   8   5       77.19       72.44      9.73 o 
  -9   8   5        1.60        5.51      7.06 o 
  -8   8   5      923.37      944.81     27.57 o 
  -7   8   5      242.36      264.13     12.44 o 
  -6   8   5      801.78      790.71     20.61 o 
  -5   8   5       70.65       63.74      7.52 o 
  -4   8   5      136.77      132.55      8.63 o 
  -3   8   5       46.71       42.65      8.62 o 
  -2   8   5       42.60       44.91      8.16 o 
  -1   8   5      619.31      623.23     18.35 o 
   0   8   5       88.96      111.39      8.90 o 
   1   8   5      354.01      339.69     13.60 o 
   2   8   5     1308.67     1256.13     27.18 o 
   3   8   5        8.76        0.12      5.69 o 
   4   8   5      281.16      249.86     12.92 o 
  -9   9   5        2.18       -4.88      8.61 o 
  -8   9   5      626.23      673.29     23.83 o 
  -7   9   5      227.28      251.09     15.44 o 
  -6   9   5       11.97       11.63      5.67 o 
  -5   9   5      213.76      237.27      9.97 o 
  -4   9   5      140.04      136.84      9.33 o 
  -3   9   5      245.32      240.80     13.28 o 
  -2   9   5        4.15       -2.03      7.10 o 
  -1   9   5      773.31      753.76     19.42 o 
   0   9   5       46.47       49.99      7.38 o 
   1   9   5      473.22      458.89     26.67 o 
   2   9   5      103.20       94.26      9.18 o 
  -8  10   5       20.41       26.13      9.73 o 
  -7  10   5       88.72       94.35     10.02 o 
  -6  10   5      397.94      424.61     14.56 o 
  -5  10   5      105.92      110.35      8.08 o 
  -4  10   5      868.43      905.41     23.66 o 
  -3  10   5      241.03      248.77     11.84 o 
  -2  10   5      392.18      410.30     13.53 o 
  -1  10   5     1249.49     1268.87     27.07 o 
   0  10   5       72.36       63.54     12.10 o 
   1  10   5        4.43      -13.22     13.22 o 
  -6  11   5       42.31       61.27     14.84 o 
  -5  11   5        5.80        2.56      7.24 o 
  -4  11   5       17.78       16.77      7.67 o 
  -3  11   5      791.06      829.03     26.95 o 
  -2  11   5      272.50      320.85     28.32 o 
   3 -11   6       41.53       81.20     16.79 o 
   4 -11   6      186.15      177.60     14.71 o 
   5 -11   6      165.22      160.43     21.89 o 
   6 -11   6      156.15      135.96     15.29 o 
   7 -11   6        8.94       11.96      7.90 o 
   2 -10   6      408.62      468.92     36.04 o 
   3 -10   6      136.02      141.14     13.18 o 
   4 -10   6       73.88       83.25     12.21 o 
   5 -10   6       34.76       17.10      9.04 o 
   6 -10   6        6.36       13.58      7.58 o 
   7 -10   6       40.09       44.23      8.13 o 
   8 -10   6       75.72       86.19      9.77 o 
  -3  -9   6       88.46       71.13     17.51 o 
  -2  -9   6       68.01       83.73     19.17 o 
   1  -9   6      376.30      339.44     31.00 o 
   2  -9   6      216.87      199.74     16.99 o 
   3  -9   6       79.66       71.50     12.65 o 
   4  -9   6      378.48      372.44     17.92 o 
   5  -9   6        2.19       -1.74      7.29 o 
   6  -9   6      148.27      146.30     14.14 o 
   7  -9   6       34.51       39.30      8.19 o 
   8  -9   6        9.95        1.71      5.67 o 
   9  -9   6        5.23        6.87      8.95 o 
  -4  -8   6      226.97      224.69     18.90 o 
  -3  -8   6       18.57       58.32     16.33 o 
  -2  -8   6     1019.61      983.12     39.16 o 
  -1  -8   6      398.52      320.66     32.64 o 
   1  -8   6     1728.69     1717.17     55.48 o 
   2  -8   6      210.47      188.31     14.82 o 
   3  -8   6     2176.77     2224.44     49.34 o 
   4  -8   6      221.16      240.19     16.40 o 
   5  -8   6        7.35        1.08      7.56 o 
   6  -8   6     3814.92     3964.88     65.16 o 
   7  -8   6      357.41      348.41     14.34 o 
   8  -8   6        1.34       -6.23      6.23 o 
   9  -8   6      241.27      241.14     12.61 o 
  10  -8   6        0.11       10.67      7.41 o 
  -6  -7   6      486.90      464.93     30.79 o 
  -5  -7   6        9.73       17.50      9.07 o 
  -4  -7   6       12.57       17.34     14.79 o 
  -3  -7   6      907.05      984.03     32.82 o 
  -2  -7   6      232.27      216.49     24.61 o 
  -1  -7   6        0.51       -0.23      9.03 o 
   0  -7   6      453.68      414.80     37.46 o 
   1  -7   6     1845.69     1884.31     54.08 o 
   2  -7   6     3782.01     3751.57     64.37 o 
   3  -7   6      323.54      293.90     17.52 o 
   4  -7   6      646.26      654.33     21.52 o 
   5  -7   6        4.97        0.41      6.53 o 
   6  -7   6       57.83       51.86      7.27 o 
   7  -7   6      733.31      690.33     18.83 o 
   8  -7   6       53.60       59.69      6.80 o 
   9  -7   6       18.79       13.36      6.28 o 
  10  -7   6      147.39      149.36     10.95 o 
  -7  -6   6      267.00      272.18     24.53 o 
  -6  -6   6      303.68      310.78     13.97 o 
  -5  -6   6      377.63      384.15     17.08 o 
  -4  -6   6      141.86      131.36     13.22 o 
  -3  -6   6      224.22      181.39     14.60 o 
  -2  -6   6      548.57      550.78     21.67 o 
  -1  -6   6        3.39        5.93      7.35 o 
   0  -6   6       41.82       44.93      8.04 o 
   1  -6   6      115.70      116.89     11.77 o 
   2  -6   6        6.49        7.73      6.02 o 
   3  -6   6       32.07       32.07      6.82 o 
   4  -6   6     1359.57     1336.71     25.25 o 
   5  -6   6      612.39      614.57     17.04 o 
   6  -6   6      355.70      361.60     13.45 o 
   7  -6   6        0.30        9.27      7.45 o 
   8  -6   6       20.41       24.05      8.51 o 
   9  -6   6      116.67      123.87      9.94 o 
  10  -6   6       27.58       35.90      8.21 o 
  11  -6   6       74.72       73.13     10.42 o 
  -7  -5   6      177.20      174.05     12.21 o 
  -6  -5   6        0.53       12.03      8.07 o 
  -5  -5   6      145.24      144.67     12.09 o 
  -4  -5   6      306.95      293.55     16.03 o 
  -3  -5   6        7.58        6.65      8.85 o 
  -2  -5   6      610.87      628.67     20.83 o 
  -1  -5   6     1778.23     1676.02     40.23 o 
   0  -5   6        1.52        6.78      6.68 o 
   1  -5   6       38.46       29.83      9.17 o 
   2  -5   6       72.20       72.85      7.61 o 
   3  -5   6     1040.07     1018.08     22.05 o 
   4  -5   6      325.69      309.71     11.29 o 
   5  -5   6      470.22      488.61     13.61 o 
   6  -5   6     1410.61     1383.45     23.64 o 
   7  -5   6       12.18       18.57      6.64 o 
   8  -5   6       82.89       74.60      7.14 o 
   9  -5   6      187.64      206.34     10.27 o 
  10  -5   6       72.00       79.42      8.14 o 
  11  -5   6       64.17       81.65     11.16 o 
  -8  -4   6        0.87       13.70      7.99 o 
  -7  -4   6      434.01      448.09     18.15 o 
  -6  -4   6        0.72        5.00      6.77 o 
  -5  -4   6       22.97       19.32      6.48 o 
  -4  -4   6      166.21      151.66      9.50 o 
  -3  -4   6     2497.24     2409.86     36.52 o 
  -2  -4   6     1940.05     1931.38     35.17 o 
  -1  -4   6      984.92     1176.13     37.11 o 
   0  -4   6      608.67      534.41     30.69 o 
   1  -4   6     2701.81     2786.49     74.73 o 
   2  -4   6       24.43        5.23      8.85 o 
   3  -4   6      273.87      275.80     16.75 o 
   4  -4   6      136.37      113.09      7.28 o 
   5  -4   6       32.04       31.81      5.73 o 
   6  -4   6       85.80       74.02      6.98 o 
   7  -4   6     1261.84     1286.83     24.87 o 
   8  -4   6      125.36      117.14     10.49 o 
   9  -4   6      161.86      173.52     10.62 o 
  10  -4   6       46.42       50.99      7.43 o 
  11  -4   6       28.86       22.04      8.63 o 
  -9  -3   6      225.66      237.36     14.03 o 
  -8  -3   6       91.19      128.23     18.32 o 
  -7  -3   6      179.97      171.53     10.81 o 
  -6  -3   6      828.79      811.59     20.78 o 
  -5  -3   6      565.06      520.75     14.54 o 
  -4  -3   6      292.86      286.30     11.94 o 
  -3  -3   6       15.80       28.36      9.79 o 
  -2  -3   6        1.54        2.21     10.50 o 
  -1  -3   6     1143.88     1206.22     38.53 o 
   0  -3   6     4091.37     4120.48     77.07 o 
   1  -3   6        1.98        5.95      7.03 o 
   2  -3   6      417.92      486.61     20.46 o 
   3  -3   6       10.04        0.48      8.00 o 
   4  -3   6      481.90      442.98     15.60 o 
   5  -3   6     1205.52     1217.32     22.74 o 
   6  -3   6       61.40       58.54      6.47 o 
   7  -3   6      668.51      701.72     17.82 o 
   8  -3   6      850.98      808.85     23.01 o 
   9  -3   6     1142.21     1165.13     29.82 o 
  10  -3   6      328.89      316.81     17.25 o 
  11  -3   6      283.57      334.36     25.59 o 
  -9  -2   6       44.39       45.94      9.86 o 
  -8  -2   6        3.36       -2.09      8.10 o 
  -7  -2   6      259.24      244.23     12.14 o 
  -6  -2   6     1754.81     1819.22     28.80 o 
  -5  -2   6      470.05      433.08     13.91 o 
  -4  -2   6      569.60      519.36     13.25 o 
  -3  -2   6      357.64      378.19     15.23 o 
  -2  -2   6      454.46      441.88     15.23 o 
  -1  -2   6      245.72      233.13     15.27 o 
   0  -2   6        1.01       -0.66     10.90 o 
   1  -2   6     2483.05     2520.88     42.89 o 
   2  -2   6      702.46      686.98     21.14 o 
   3  -2   6       45.57       32.80      7.28 o 
   4  -2   6     6309.66     6337.65     76.52 o 
   5  -2   6     1377.63     1384.37     20.92 o 
   6  -2   6      418.22      409.92     12.95 o 
   7  -2   6      510.01      519.23     18.35 o 
   8  -2   6        6.32        7.56      8.45 o 
   9  -2   6       15.51       15.00      7.92 o 
  10  -2   6       38.45       44.05      6.89 o 
 -10  -1   6      496.99      499.78     15.57 o 
  -9  -1   6      221.61      235.43     13.76 o 
  -8  -1   6      376.22      356.24     20.30 o 
  -7  -1   6       45.84       44.25      8.80 o 
  -6  -1   6        0.97       -0.63      5.66 o 
  -5  -1   6      478.77      475.75     12.17 o 
  -4  -1   6      159.20      143.31      7.62 o 
  -3  -1   6      148.49      135.49     11.79 o 
  -2  -1   6     2003.81     2013.12     35.70 o 
  -1  -1   6       89.92       65.96     13.39 o 
   0  -1   6      423.28      419.07     16.66 o 
   1  -1   6     4991.01     5282.15     87.96 o 
   2  -1   6      614.70      563.87     26.31 o 
   3  -1   6      110.23       96.81      7.45 o 
   4  -1   6     3760.23     3981.79     50.66 o 
   5  -1   6      191.11      184.44      8.07 o 
   6  -1   6      327.44      302.35     11.72 o 
   7  -1   6     1172.04     1151.63     24.80 o 
   8  -1   6       27.63       31.80      9.83 o 
   9  -1   6      955.59      969.33     30.30 o 
  10  -1   6       26.32       23.44      7.48 o 
 -10   0   6      209.27      217.11     12.94 o 
  -9   0   6      318.74      315.43     18.60 o 
  -8   0   6       20.48       15.20      7.91 o 
  -7   0   6      808.95      775.09     19.25 o 
  -6   0   6     1078.20     1092.54     21.18 o 
  -5   0   6        6.18       15.81      5.02 o 
  -4   0   6       34.07       39.43      9.15 o 
  -3   0   6      276.78      231.79     13.02 o 
  -2   0   6      369.48      362.36     17.72 o 
  -1   0   6        1.29        2.93      5.85 o 
   0   0   6     2443.45     2478.97     38.33 o 
   1   0   6      405.90      364.62     17.09 o 
   2   0   6       12.17       23.95      7.08 o 
   3   0   6     2011.22     2097.66     36.74 o 
   4   0   6       95.87      110.47      6.97 o 
   5   0   6     1642.19     1740.40     27.83 o 
   6   0   6      275.35      301.60     13.26 o 
   7   0   6      574.98      542.23     19.34 o 
   8   0   6       46.22       35.98      7.58 o 
   9   0   6       25.35       24.99      7.37 o 
  10   0   6      251.15      231.11     16.50 o 
 -11   1   6       63.39       50.63     10.09 o 
 -10   1   6       63.67       26.58     10.35 o 
  -9   1   6      245.72      232.66     13.10 o 
  -8   1   6      163.43      149.47     11.76 o 
  -7   1   6       46.98       54.26      6.97 o 
  -6   1   6      873.64      880.06     18.77 o 
  -5   1   6      899.01      937.64     17.05 o 
  -4   1   6     1796.37     1688.25     39.31 o 
  -3   1   6      982.47      888.75     28.58 o 
  -2   1   6      119.23      156.32     13.58 o 
  -1   1   6      440.66      510.19     30.24 o 
   0   1   6     2857.28     2950.99     46.45 o 
   1   1   6     6323.81     6434.79     84.29 o 
   2   1   6     1073.12      988.48     27.67 o 
   3   1   6       11.32       18.82      9.15 o 
   4   1   6     3762.51     3772.32     48.23 o 
   5   1   6       42.67       39.21      6.34 o 
   6   1   6      293.40      276.90     12.60 o 
   7   1   6     3259.66     3284.72     52.03 o 
   8   1   6      106.07      102.90      9.85 o 
   9   1   6      244.55      271.24     13.31 o 
 -11   2   6       72.75       74.62     18.43 o 
 -10   2   6        0.18        1.12      8.26 o 
  -9   2   6      781.42      814.62     24.81 o 
  -8   2   6        3.47        1.84      8.53 o 
  -7   2   6        9.22       -1.33      6.92 o 
  -6   2   6      723.67      675.10     15.27 o 
  -5   2   6     1106.58     1119.27     19.05 o 
  -4   2   6       22.60       13.10      5.13 o 
  -3   2   6     3561.61     3659.91     62.34 o 
  -2   2   6       16.26       19.87      9.46 o 
  -1   2   6      825.00      982.11     41.50 o 
   0   2   6      692.37      649.78     31.80 o 
   1   2   6     4878.96     4954.11     72.59 o 
   2   2   6     1500.22     1554.87     38.24 o 
   3   2   6       16.31       17.09      5.39 o 
   4   2   6        6.79        7.19      5.57 o 
   5   2   6      626.60      590.94     15.77 o 
   6   2   6      141.92      137.95     10.56 o 
   7   2   6      257.26      244.77     14.28 o 
   8   2   6       16.29       19.18      6.99 o 
   9   2   6      250.42      232.55     15.80 o 
 -11   3   6      103.45      111.76     13.60 o 
 -10   3   6        0.16        4.51     10.15 o 
  -9   3   6      255.98      250.24     17.10 o 
  -8   3   6      119.63      131.26     14.03 o 
  -7   3   6      781.35      780.59     22.89 o 
  -6   3   6     3096.23     3097.97     38.89 o 
  -5   3   6       88.97       96.96      7.53 o 
  -4   3   6      298.31      347.34     12.88 o 
  -3   3   6      123.22      162.75     18.59 o 
  -2   3   6     1569.61     1622.66     46.12 o 
  -1   3   6      164.75      169.48     10.13 o 
   0   3   6      602.71      634.30     18.78 o 
   1   3   6       79.90      103.66     10.07 o 
   2   3   6      869.02      834.75     16.66 o 
   3   3   6     1149.69     1129.65     20.70 o 
   4   3   6        5.15        3.62      5.48 o 
   5   3   6        7.08       15.03      6.91 o 
   6   3   6       98.47       88.33      8.90 o 
   7   3   6       96.52      101.94      9.69 o 
   8   3   6       51.97       47.61      6.81 o 
 -11   4   6       41.61       51.14      8.89 o 
 -10   4   6       74.67       75.87     12.48 o 
  -9   4   6      140.26      131.61     14.03 o 
  -8   4   6       77.13       69.07      8.74 o 
  -7   4   6      359.85      332.15     15.74 o 
  -6   4   6     2268.34     2225.50     42.07 o 
  -5   4   6     1095.48     1121.02     23.92 o 
  -4   4   6        0.16        6.27      4.88 o 
  -3   4   6     1660.38     1704.43     35.61 o 
  -2   4   6     3168.08     3270.41     52.10 o 
  -1   4   6       19.79       24.89      6.23 o 
   0   4   6      430.43      488.32     14.10 o 
   1   4   6     1034.43     1084.21     18.19 o 
   2   4   6     1483.92     1460.25     21.96 o 
   3   4   6      323.69      306.28     11.33 o 
   4   4   6      559.58      514.95     17.52 o 
   5   4   6       25.16       36.38      9.67 o 
   6   4   6       21.24       24.19      7.60 o 
   7   4   6      922.35      923.99     25.18 o 
 -11   5   6       28.27       47.52     11.21 o 
 -10   5   6      115.88      132.88     13.98 o 
  -9   5   6      173.11      162.03     20.37 o 
  -8   5   6      274.22      268.58     17.59 o 
  -7   5   6     1033.06      942.84     29.74 o 
  -6   5   6     1072.20     1024.46     25.80 o 
  -5   5   6       52.44       55.52      6.58 o 
  -4   5   6     1329.56     1304.42     30.56 o 
  -3   5   6       22.99       18.79      5.94 o 
  -2   5   6       49.48       48.19      6.31 o 
  -1   5   6      353.89      316.02      9.19 o 
   0   5   6     1484.54     1457.13     24.64 o 
   1   5   6      148.62      157.70      8.47 o 
   2   5   6     1786.35     1749.88     30.40 o 
   3   5   6       61.99       65.44      7.97 o 
   4   5   6       32.01       26.98      7.68 o 
   5   5   6      102.63      104.32      8.03 o 
   6   5   6       49.25       54.25      8.77 o 
   7   5   6      352.97      413.93     20.62 o 
 -11   6   6      751.27      744.25     28.78 o 
 -10   6   6       36.02       36.97     12.26 o 
  -9   6   6      168.35      178.70     13.86 o 
  -8   6   6       76.90       77.27      9.75 o 
  -7   6   6     1008.57     1046.59     28.60 o 
  -6   6   6      193.61      207.79      9.78 o 
  -5   6   6     1232.46     1244.61     22.06 o 
  -4   6   6        0.04        1.56      5.59 o 
  -3   6   6        2.92       -4.33      6.36 o 
  -2   6   6      431.40      403.47     11.73 o 
  -1   6   6      584.40      537.59     14.23 o 
   0   6   6        0.75       -6.12      6.12 o 
   1   6   6       93.27       94.17      7.62 o 
   2   6   6       81.82       92.08      8.43 o 
   3   6   6      140.45      142.84      9.34 o 
   4   6   6      614.17      595.71     16.00 o 
   5   6   6      496.40      478.42     13.50 o 
   6   6   6       11.22       18.18     11.21 o 
 -10   7   6       15.48       16.59     16.26 o 
  -9   7   6       78.17       80.78     10.38 o 
  -8   7   6      112.09       90.95      9.15 o 
  -7   7   6      872.12      855.17     25.31 o 
  -6   7   6     1237.63     1211.06     22.35 o 
  -5   7   6      487.03      492.67     17.97 o 
  -4   7   6       17.03       55.88     10.87 o 
  -3   7   6      420.71      411.59     13.58 o 
  -2   7   6        9.83       15.89      5.63 o 
  -1   7   6      918.05      863.72     21.23 o 
   0   7   6       55.62       48.08      7.26 o 
   1   7   6      113.86      108.57      8.30 o 
   2   7   6     1064.50     1028.43     23.07 o 
   3   7   6      435.69      437.11     13.77 o 
   4   7   6       62.64       62.29      6.94 o 
   5   7   6      290.25      305.81     17.36 o 
 -10   8   6      177.70      198.87     27.87 o 
  -9   8   6      287.71      260.69     17.60 o 
  -8   8   6      332.01      340.92     17.39 o 
  -7   8   6        6.41       14.54      7.55 o 
  -6   8   6       86.72       86.82      8.43 o 
  -5   8   6      599.47      640.85     17.08 o 
  -4   8   6      197.65      190.58     10.00 o 
  -3   8   6        2.15       10.20      6.04 o 
  -2   8   6        1.98       11.97      6.65 o 
  -1   8   6       75.78       80.23      8.10 o 
   0   8   6      175.78      181.56      9.32 o 
   1   8   6      651.91      670.71     19.35 o 
   2   8   6       11.97       12.96      6.21 o 
   3   8   6        0.58       -0.26      7.36 o 
  -9   9   6      162.68      169.11     13.07 o 
  -8   9   6      967.39     1006.50     38.13 o 
  -7   9   6      463.27      505.13     21.18 o 
  -6   9   6      535.75      519.53     18.03 o 
  -5   9   6      894.81      901.58     21.35 o 
  -4   9   6        1.01        2.19      5.83 o 
  -3   9   6      162.22      163.76     12.07 o 
  -2   9   6      605.34      592.19     18.55 o 
  -1   9   6       24.88       16.93      5.83 o 
   0   9   6     1932.40     1803.03     38.67 o 
   1   9   6      430.97      450.73     15.95 o 
   2   9   6        0.39       -7.68      7.68 o 
  -8  10   6      237.13      219.97     18.01 o 
  -7  10   6      167.27      170.79     11.53 o 
  -6  10   6       36.52       35.72      7.73 o 
  -5  10   6     1119.42     1190.06     36.32 o 
  -4  10   6     1342.28     1329.25     28.87 o 
  -3  10   6       55.62       45.28      7.33 o 
  -2  10   6       10.91        7.65      4.83 o 
  -1  10   6        0.19       -8.71      8.71 o 
   0  10   6      202.13      210.53     19.82 o 
  -5  11   6      656.24      597.38     40.78 o 
   3 -11   7      313.05      331.24     25.47 o 
   4 -11   7      183.04      191.40     22.20 o 
   5 -11   7       93.93       86.32     17.85 o 
   6 -11   7      134.67      138.10     20.41 o 
   2 -10   7      126.04      126.72     20.05 o 
   3 -10   7      134.59      161.39     23.90 o 
   4 -10   7       27.62       19.63      9.23 o 
   5 -10   7      435.37      457.39     22.06 o 
   6 -10   7       25.73       21.71      7.88 o 
   7 -10   7      237.29      274.08     15.53 o 
   8 -10   7       44.99       35.94      7.88 o 
   2  -9   7        7.43        9.08     12.46 o 
   3  -9   7       66.64       67.20     11.06 o 
   4  -9   7        0.15        1.23      9.05 o 
   5  -9   7      217.60      195.62     32.39 o 
   6  -9   7       38.81       31.15     10.32 o 
   7  -9   7      192.19      197.61     11.39 o 
   8  -9   7      225.50      243.92     12.72 o 
   9  -9   7      105.53       94.77      9.61 o 
  -4  -8   7      223.62      220.03     24.18 o 
  -3  -8   7        1.00        3.06     11.39 o 
  -2  -8   7      169.66      178.94     21.39 o 
   1  -8   7      223.75      216.93     34.56 o 
   2  -8   7      148.59      142.04     18.95 o 
   3  -8   7     1364.90     1299.80     41.64 o 
   4  -8   7      124.93      146.45     14.23 o 
   5  -8   7      497.76      492.42     20.73 o 
   6  -8   7      907.73      938.70     30.19 o 
   7  -8   7       19.73       29.99      8.12 o 
   8  -8   7      129.99      135.65      8.72 o 
   9  -8   7        6.12        7.71      6.90 o 
  10  -8   7       43.54       53.41     18.94 o 
  -5  -7   7      210.86      178.64     23.53 o 
  -4  -7   7       76.81       92.50     12.71 o 
  -3  -7   7       18.44       19.64      9.98 o 
  -2  -7   7       34.75       56.50     10.47 o 
  -1  -7   7      153.12      133.84     14.17 o 
   0  -7   7       62.70       41.55     12.52 o 
   1  -7   7      183.71      172.29     15.06 o 
   2  -7   7      265.07      261.62     22.78 o 
   3  -7   7      649.18      629.18     24.77 o 
   4  -7   7     1059.38     1043.10     31.73 o 
   5  -7   7      846.33      832.09     24.98 o 
   6  -7   7        9.25        2.40      7.39 o 
   7  -7   7      625.66      608.83     19.13 o 
   8  -7   7      191.37      183.03      9.71 o 
   9  -7   7       15.58        9.76      6.38 o 
  10  -7   7      600.85      593.73     33.44 o 
  -6  -6   7      352.00      339.41     24.76 o 
  -5  -6   7        6.90       -3.01      7.53 o 
  -4  -6   7      481.38      492.26     23.28 o 
  -3  -6   7      389.35      395.61     17.61 o 
  -2  -6   7      687.22      634.64     26.72 o 
  -1  -6   7       23.04       24.18      8.24 o 
   0  -6   7     2215.18     2208.31     36.88 o 
   1  -6   7      772.61      734.71     34.10 o 
   2  -6   7      466.07      453.31     21.15 o 
   3  -6   7      198.66      204.59     12.63 o 
   4  -6   7        1.92       -1.75      6.85 o 
   5  -6   7      318.15      320.69     13.56 o 
   6  -6   7     1179.95     1116.37     21.89 o 
   7  -6   7      140.93      134.75      9.70 o 
   8  -6   7       31.45       33.05      6.72 o 
   9  -6   7      512.10      492.63     16.20 o 
  10  -6   7      314.71      344.78     17.72 o 
  -7  -5   7        2.47       16.76     10.36 o 
  -6  -5   7       34.71       35.21      7.19 o 
  -5  -5   7       60.58       56.06      8.91 o 
  -4  -5   7      855.60      847.56     26.64 o 
  -3  -5   7        1.23        5.54      8.66 o 
  -2  -5   7       12.37        8.75      7.38 o 
  -1  -5   7      170.43      158.51     12.94 o 
   0  -5   7      694.59      658.45     20.89 o 
   1  -5   7      937.73      897.07     24.23 o 
   2  -5   7      284.15      279.17     15.15 o 
   3  -5   7       71.26       74.64      7.46 o 
   4  -5   7      164.58      148.53      9.83 o 
   5  -5   7      271.63      274.71     12.02 o 
   6  -5   7      771.18      766.96     17.66 o 
   7  -5   7       46.51       33.17      6.61 o 
   8  -5   7        6.17       -0.28      5.66 o 
   9  -5   7       79.52       75.26      8.98 o 
  10  -5   7     1702.20     1771.26     35.25 o 
  -8  -4   7       92.60      101.22      9.20 o 
  -7  -4   7       45.34       32.14      9.40 o 
  -6  -4   7      244.60      235.78     12.56 o 
  -5  -4   7      296.65      287.16     12.48 o 
  -4  -4   7      243.63      275.73     12.12 o 
  -3  -4   7      797.04      748.43     20.33 o 
  -2  -4   7     1744.17     1666.22     45.88 o 
  -1  -4   7     1768.28     1726.36     31.73 o 
   0  -4   7     1302.18     1274.99     29.30 o 
   1  -4   7      304.01      327.01     16.53 o 
   2  -4   7       33.01       35.79      6.75 o 
   3  -4   7     1896.80     1940.17     41.49 o 
   4  -4   7     1019.21     1061.60     22.20 o 
   5  -4   7       10.16        8.83      5.87 o 
   6  -4   7      234.96      237.88     10.21 o 
   7  -4   7     1399.72     1360.84     25.98 o 
   8  -4   7       75.48       61.88      8.17 o 
   9  -4   7     1217.09     1277.60     28.04 o 
  10  -4   7      145.95      164.35     11.35 o 
  -9  -3   7       12.50        8.29      8.54 o 
  -8  -3   7        0.43       10.19      7.66 o 
  -7  -3   7      101.44       97.09      9.45 o 
  -6  -3   7       12.37       10.70      5.81 o 
  -5  -3   7      211.36      207.73     11.83 o 
  -4  -3   7     1793.19     1802.59     27.93 o 
  -3  -3   7     2812.19     2791.80     33.75 o 
  -2  -3   7     1121.39     1088.22     18.04 o 
  -1  -3   7     2173.91     2167.56     60.83 o 
   0  -3   7     3125.15     2911.69     80.74 o 
   1  -3   7      145.45      143.78     14.82 o 
   2  -3   7       15.02       19.38      8.18 o 
   3  -3   7     1403.03     1262.72     33.07 o 
   4  -3   7      276.71      277.68      9.04 o 
   5  -3   7     1174.88     1153.38     20.14 o 
   6  -3   7     1463.87     1453.93     23.26 o 
   7  -3   7      452.13      456.52     16.19 o 
   8  -3   7      719.55      697.91     21.61 o 
   9  -3   7      551.32      595.72     18.70 o 
  10  -3   7       23.15       20.61      7.27 o 
  -9  -2   7      330.34      363.91     16.34 o 
  -8  -2   7      422.89      447.43     18.49 o 
  -7  -2   7       21.89       19.52      6.53 o 
  -6  -2   7      388.86      365.30     13.95 o 
  -5  -2   7       98.29      109.06      8.24 o 
  -4  -2   7     1221.38     1182.77     21.74 o 
  -3  -2   7      320.67      339.39     10.10 o 
  -2  -2   7      313.28      309.69     13.43 o 
  -1  -2   7       34.73       30.27     11.27 o 
   0  -2   7      167.94      128.54     14.38 o 
   1  -2   7     1470.57     1395.78     34.92 o 
   2  -2   7      786.85      837.41     21.20 o 
   3  -2   7      583.60      549.73     18.20 o 
   4  -2   7     1058.57     1133.97     16.59 o 
   5  -2   7      212.05      221.36      8.00 o 
   6  -2   7      995.37      958.55     20.90 o 
   7  -2   7       30.73       35.76      8.84 o 
   8  -2   7      100.41       82.89     10.54 o 
   9  -2   7        3.88       -6.17      8.95 o 
  10  -2   7      319.83      319.85     20.82 o 
 -10  -1   7       13.65        8.56      8.07 o 
  -9  -1   7       91.48       92.34     11.00 o 
  -8  -1   7       33.93       30.22      8.04 o 
  -7  -1   7      427.58      471.40     16.25 o 
  -6  -1   7       65.11       53.81      7.32 o 
  -5  -1   7       22.77       11.32      4.82 o 
  -4  -1   7      203.28      201.73      8.73 o 
  -3  -1   7      643.47      590.95     21.55 o 
  -2  -1   7       72.07       71.13     10.91 o 
  -1  -1   7       50.86       30.87      7.98 o 
   0  -1   7     3357.14     3579.89     87.58 o 
   1  -1   7     1698.38     1852.96     40.54 o 
   2  -1   7     2370.99     2526.55     34.69 o 
   3  -1   7     5429.95     5324.66     60.08 o 
   4  -1   7     1301.57     1312.77     18.56 o 
   5  -1   7      587.46      579.78     14.25 o 
   6  -1   7      323.58      343.58     14.07 o 
   7  -1   7       25.02       22.42      8.10 o 
   8  -1   7      709.57      733.93     26.69 o 
   9  -1   7      111.57       97.00     15.08 o 
  10  -1   7      118.49      135.39     14.15 o 
 -10   0   7      756.44      768.35     42.46 o 
  -9   0   7       37.46       20.84      8.90 o 
  -8   0   7      490.52      473.69     18.39 o 
  -7   0   7      116.62      108.66      7.84 o 
  -6   0   7      471.29      448.30     15.58 o 
  -5   0   7      778.92      752.11     16.14 o 
  -4   0   7       38.01       35.93      5.89 o 
  -3   0   7     1058.50     1048.96     27.55 o 
  -2   0   7     2658.41     2584.11     49.62 o 
  -1   0   7     5795.71     6211.40     80.97 o 
   0   0   7     4846.09     4915.29     57.38 o 
   1   0   7      450.92      533.11     14.77 o 
   2   0   7      294.44      238.96     10.60 o 
   3   0   7       11.77       15.59      5.43 o 
   4   0   7     1242.21     1216.59     20.57 o 
   5   0   7      160.69      144.26     10.25 o 
   6   0   7        7.99        7.44      7.41 o 
   7   0   7      338.63      327.86     15.46 o 
   8   0   7      452.21      439.57     16.78 o 
   9   0   7      223.04      250.27     15.83 o 
  10   0   7       62.78       52.50      9.73 o 
 -10   1   7        5.19       13.26      8.24 o 
  -9   1   7        0.05       12.87      8.85 o 
  -8   1   7       20.77       26.71      9.09 o 
  -7   1   7      271.44      240.27     10.64 o 
  -6   1   7       89.85       90.03      7.24 o 
  -5   1   7     1049.14     1051.77     16.08 o 
  -4   1   7     1054.85     1074.71     20.74 o 
  -3   1   7     1950.91     2093.48     54.07 o 
  -2   1   7       51.44       64.41      9.27 o 
  -1   1   7      719.38      734.16     22.92 o 
   0   1   7     1276.25     1208.91     27.89 o 
   1   1   7     3813.40     3998.16     64.40 o 
   2   1   7     2281.40     2407.64     58.54 o 
   3   1   7     2871.62     2936.94     33.48 o 
   4   1   7      586.18      537.94     16.83 o 
   5   1   7      574.31      562.48     16.88 o 
   6   1   7       10.08        7.14      7.28 o 
   7   1   7       11.80        6.72      7.22 o 
   8   1   7      248.30      239.22     12.60 o 
   9   1   7       94.90       95.93     10.93 o 
 -11   2   7       36.46       46.09     10.38 o 
 -10   2   7       99.92      126.28     11.55 o 
  -9   2   7      178.60      130.97     15.30 o 
  -8   2   7       77.18       87.49     12.87 o 
  -7   2   7       97.77       90.28      9.98 o 
  -6   2   7      706.50      713.20     17.50 o 
  -5   2   7      229.66      248.86      9.83 o 
  -4   2   7     1296.63     1304.45     22.07 o 
  -3   2   7     5002.20     5184.77     84.59 o 
  -2   2   7     2411.05     2306.11     48.36 o 
  -1   2   7     1570.71     1697.40     30.19 o 
   0   2   7      985.87     1071.06     35.25 o 
   1   2   7      733.59      663.56     22.78 o 
   2   2   7      246.33      290.83     10.51 o 
   3   2   7       38.54       36.09      6.14 o 
   4   2   7      667.01      636.49     16.19 o 
   5   2   7        4.11       18.54      6.69 o 
   6   2   7      642.68      661.19     17.85 o 
   7   2   7      902.65      906.91     22.05 o 
   8   2   7      359.71      380.95     19.70 o 
   9   2   7      159.27      189.82     19.33 o 
 -11   3   7        1.15        3.12      6.65 o 
 -10   3   7      233.98      248.66     14.77 o 
  -9   3   7      225.95      210.50     15.78 o 
  -8   3   7       98.74      130.01     16.12 o 
  -7   3   7       52.56       47.83      8.80 o 
  -6   3   7      702.01      680.23     16.99 o 
  -5   3   7     4832.58     4644.71     52.23 o 
  -4   3   7      140.42      155.53      8.52 o 
  -3   3   7       24.84       17.43     10.75 o 
  -2   3   7     5566.40     5459.84    106.54 o 
  -1   3   7      553.12      583.06     22.74 o 
   0   3   7      473.94      492.91     14.52 o 
   1   3   7     3844.84     3806.43     36.13 o 
   2   3   7       20.36       19.10      5.47 o 
   3   3   7      659.95      637.72     15.92 o 
   4   3   7      752.89      808.92     20.81 o 
   5   3   7      659.19      645.69     16.51 o 
   6   3   7        6.86       18.77     10.27 o 
   7   3   7       63.03       55.98      7.88 o 
   8   3   7       34.90       45.34     13.60 o 
 -11   4   7      325.86      317.20     21.02 o 
 -10   4   7      283.09      266.53     18.24 o 
  -9   4   7       52.17       52.62     10.24 o 
  -8   4   7      142.96      115.77     11.78 o 
  -7   4   7      599.50      544.31     20.77 o 
  -6   4   7      288.76      297.73     18.06 o 
  -5   4   7       40.13       43.72      7.90 o 
  -4   4   7       81.08       83.66      7.08 o 
  -3   4   7      244.19      279.77     12.50 o 
  -2   4   7        1.47        1.53      4.82 o 
  -1   4   7      527.85      483.78     11.47 o 
   0   4   7      120.53      113.74      7.42 o 
   1   4   7       93.18       97.65      6.30 o 
   2   4   7       37.19       39.90      7.25 o 
   3   4   7       78.62       91.86      7.70 o 
   4   4   7      196.60      208.12     10.47 o 
   5   4   7       13.87       13.55      6.57 o 
   6   4   7      139.11      139.54     10.10 o 
   7   4   7      435.33      458.07     20.16 o 
 -11   5   7        6.30       30.80     20.80 o 
 -10   5   7      158.55      147.59     20.38 o 
  -9   5   7      212.92      217.25     21.16 o 
  -8   5   7      116.60      127.94     13.55 o 
  -7   5   7      495.61      492.86     22.85 o 
  -6   5   7      190.32      180.14     14.00 o 
  -5   5   7      194.77      178.06     10.57 o 
  -4   5   7      273.00      263.56     11.08 o 
  -3   5   7      469.79      441.06     13.47 o 
  -2   5   7     1267.99     1320.86     22.11 o 
  -1   5   7      100.36       97.74      6.68 o 
   0   5   7      252.52      267.88     11.29 o 
   1   5   7     2329.86     2235.46     27.98 o 
   2   5   7     2381.16     2243.05     38.28 o 
   3   5   7       79.44       92.19      7.74 o 
   4   5   7       10.06       12.48      6.20 o 
   5   5   7      368.90      358.36     17.84 o 
   6   5   7      119.60      119.48     12.77 o 
 -10   6   7      232.60      227.30     20.02 o 
  -9   6   7      842.98      838.02     26.70 o 
  -8   6   7       34.27       22.32      9.78 o 
  -7   6   7      183.13      197.46     15.93 o 
  -6   6   7      115.44      134.00     13.57 o 
  -5   6   7      554.27      501.01     15.77 o 
  -4   6   7     1429.18     1401.28     28.19 o 
  -3   6   7      155.62      164.34      9.52 o 
  -2   6   7      760.16      767.79     19.09 o 
  -1   6   7       19.95       13.12      6.13 o 
   0   6   7      232.21      221.83     10.58 o 
   1   6   7      796.37      774.36     18.84 o 
   2   6   7       50.80       56.83      7.69 o 
   3   6   7     1092.88     1100.02     21.73 o 
   4   6   7      174.52      175.63      9.44 o 
   5   6   7      128.52      122.62     10.30 o 
 -10   7   7       40.27       31.28     11.46 o 
  -9   7   7      496.68      468.17     23.40 o 
  -8   7   7        5.58        3.59      9.11 o 
  -7   7   7      157.87      157.38     12.64 o 
  -6   7   7      663.70      668.88     19.30 o 
  -5   7   7      423.23      425.23     16.98 o 
  -4   7   7      269.02      285.69     12.77 o 
  -3   7   7      201.48      213.01     11.66 o 
  -2   7   7        8.79       16.60      6.39 o 
  -1   7   7       65.09       64.15      8.16 o 
   0   7   7       88.59       93.53     10.22 o 
   1   7   7     1050.51     1050.98     21.68 o 
   2   7   7       91.71       78.61      7.69 o 
   3   7   7      101.99       97.34      8.12 o 
   4   7   7        9.51       12.17      8.59 o 
  -9   8   7      375.20      304.65     22.05 o 
  -8   8   7      978.05     1009.75     33.40 o 
  -7   8   7      143.60      155.50     12.46 o 
  -6   8   7      475.77      508.28     16.82 o 
  -5   8   7      222.45      232.64     12.03 o 
  -4   8   7      362.99      361.54     14.53 o 
  -3   8   7        1.61       -3.84      7.09 o 
  -2   8   7        0.20       -1.60      6.64 o 
  -1   8   7      157.90      162.09     10.50 o 
   0   8   7       37.46       36.58      6.60 o 
   1   8   7      136.00      162.22     11.60 o 
   2   8   7      262.68      282.55     13.11 o 
   3   8   7       58.20       49.55      8.21 o 
  -9   9   7      230.55      228.14     17.12 o 
  -8   9   7       19.71       29.90      8.44 o 
  -7   9   7      680.27      737.06     29.64 o 
  -6   9   7      366.17      380.84     13.75 o 
  -5   9   7        0.07       -2.90      6.61 o 
  -4   9   7     2388.03     2392.67     43.18 o 
  -3   9   7      117.02      129.66     11.22 o 
  -2   9   7        2.52        5.70      6.38 o 
  -1   9   7      298.51      317.19     11.40 o 
   0   9   7       11.31        6.29      6.87 o 
   1   9   7        3.76        5.28      8.85 o 
  -7  10   7      128.00      133.33     17.01 o 
  -6  10   7      152.10      149.92     12.87 o 
  -5  10   7        9.27       16.93      8.13 o 
  -4  10   7      116.91      129.73     10.96 o 
  -3  10   7       79.04       76.54      7.52 o 
  -2  10   7        1.69       -3.69      7.20 o 
  -1  10   7      200.84      221.43     16.29 o 
   4 -11   8      347.43      360.91     27.54 o 
   5 -11   8       12.10       34.09     14.83 o 
   2 -10   8      871.94      875.76     44.55 o 
   3 -10   8       30.76       55.33     17.35 o 
   4 -10   8       58.47       67.29     13.15 o 
   5 -10   8      275.90      247.90     20.26 o 
   6 -10   8       86.40      103.96     13.06 o 
   7 -10   8       18.43        2.76      6.20 o 
   2  -9   8      259.80      309.14     52.94 o 
   3  -9   8      858.86      800.00     79.72 o 
   4  -9   8       86.48       96.86     16.81 o 
   5  -9   8       20.42       29.02      9.72 o 
   6  -9   8     1576.62     1578.90     36.58 o 
   7  -9   8      105.68      122.40      9.23 o 
   8  -9   8        7.47        2.06      5.62 o 
   9  -9   8      208.92      188.84     21.48 o 
  -4  -8   8        7.78      -19.46     19.46 o 
  -3  -8   8      119.75      110.55     19.97 o 
  -2  -8   8        9.27       14.78     15.48 o 
   1  -8   8       58.04      114.54     19.93 o 
   2  -8   8      718.83      649.20     33.16 o 
   3  -8   8      291.03      293.49     23.33 o 
   4  -8   8       69.68       72.69     11.31 o 
   5  -8   8       37.81       21.74      8.19 o 
   6  -8   8       88.56       80.77     11.48 o 
   7  -8   8      583.45      580.05     21.95 o 
   8  -8   8       12.44       17.13      6.75 o 
   9  -8   8       64.04       85.81     16.20 o 
  -5  -7   8      195.14      237.23     22.25 o 
  -4  -7   8       89.53       80.92     11.13 o 
  -3  -7   8      178.05      205.77     16.81 o 
  -2  -7   8      503.87      471.65     22.03 o 
  -1  -7   8      742.26      772.00     32.66 o 
   0  -7   8       20.81        1.46     15.03 o 
   1  -7   8      214.34      177.22     16.53 o 
   2  -7   8      180.65      193.17     25.51 o 
   3  -7   8     1157.90     1066.09     41.23 o 
   4  -7   8      642.53      670.97     27.36 o 
   5  -7   8     2100.45     2077.68     43.77 o 
   6  -7   8      859.14      845.02     21.77 o 
   7  -7   8       44.94       37.11      7.58 o 
   8  -7   8      326.11      346.57     12.93 o 
   9  -7   8      516.56      535.01     17.19 o 
  10  -7   8      135.96      134.45     12.93 o 
  -6  -6   8       24.75       28.28     10.96 o 
  -5  -6   8        0.78        7.94      9.39 o 
  -4  -6   8      676.24      669.50     23.90 o 
  -3  -6   8       16.44       12.13     10.31 o 
  -2  -6   8      368.99      327.03     19.10 o 
  -1  -6   8       38.54       35.32      8.97 o 
   0  -6   8      162.29      164.69     11.43 o 
   1  -6   8      826.79      844.04     32.05 o 
   2  -6   8      258.56      243.11     14.09 o 
   3  -6   8      733.56      709.62     24.50 o 
   4  -6   8      128.55      127.42     10.39 o 
   5  -6   8       40.73       38.72      7.39 o 
   6  -6   8      695.83      674.34     18.60 o 
   7  -6   8       21.18       17.62      6.65 o 
   8  -6   8       62.33       51.64      6.28 o 
   9  -6   8      960.54      991.55     28.13 o 
  10  -6   8      102.55       94.14     12.01 o 
  -7  -5   8      192.50      181.26     14.49 o 
  -6  -5   8       87.14       90.25     14.05 o 
  -5  -5   8        3.21       11.28      7.48 o 
  -4  -5   8      239.28      244.07     13.14 o 
  -3  -5   8      171.94      181.64     15.19 o 
  -2  -5   8     1254.24     1206.70     30.34 o 
  -1  -5   8      527.85      539.60     20.30 o 
   0  -5   8      472.99      459.09     18.41 o 
   1  -5   8      232.54      259.34     13.35 o 
   2  -5   8      246.12      265.29     13.51 o 
   3  -5   8      195.02      178.20     11.67 o 
   4  -5   8      925.47      910.14     21.25 o 
   5  -5   8      502.95      469.58     15.02 o 
   6  -5   8      239.44      260.03     12.64 o 
   7  -5   8      203.99      203.92     10.54 o 
   8  -5   8       45.11       41.58      6.59 o 
   9  -5   8       10.23       19.09      7.51 o 
  10  -5   8       24.89       35.62      8.74 o 
  -8  -4   8        2.91        1.52      8.79 o 
  -7  -4   8       65.95       57.45      8.31 o 
  -6  -4   8       13.53        7.52      6.52 o 
  -5  -4   8      163.61      150.95     10.34 o 
  -4  -4   8        6.75       11.25     11.90 o 
  -3  -4   8       60.27       72.15      9.34 o 
  -2  -4   8       76.64       90.46      7.67 o 
  -1  -4   8      394.04      349.86     12.57 o 
   0  -4   8     3297.46     3274.44     42.04 o 
   1  -4   8      543.07      540.56     16.98 o 
   2  -4   8      105.41       91.06      7.59 o 
   3  -4   8      168.77      182.46     10.29 o 
   4  -4   8      137.94      119.28      8.61 o 
   5  -4   8      277.48      277.37     11.07 o 
   6  -4   8      669.15      686.53     16.39 o 
   7  -4   8       27.93       14.90      6.47 o 
   8  -4   8       11.92       13.44      6.97 o 
   9  -4   8      599.64      624.40     19.51 o 
  10  -4   8      902.08     1033.27     35.36 o 
  -8  -3   8       10.36       11.83      6.76 o 
  -7  -3   8      184.29      174.15     10.57 o 
  -6  -3   8      146.08      143.22      9.51 o 
  -5  -3   8      242.56      234.83     11.58 o 
  -4  -3   8     1658.51     1598.12     26.79 o 
  -3  -3   8        2.68        6.52      5.15 o 
  -2  -3   8     1224.93     1189.19     21.24 o 
  -1  -3   8      250.05      275.79     11.82 o 
   0  -3   8      292.79      289.63     11.69 o 
   1  -3   8     2950.53     2902.40     38.24 o 
   2  -3   8      211.35      242.65      9.61 o 
   3  -3   8       75.49       82.75      7.36 o 
   4  -3   8     2392.90     2319.17     27.44 o 
   5  -3   8      929.86      947.23     16.87 o 
   6  -3   8      282.92      259.67      9.82 o 
   7  -3   8      383.55      407.76     16.00 o 
   8  -3   8       53.78       59.89      9.17 o 
   9  -3   8       91.73       66.92      8.27 o 
  10  -3   8        0.00        9.66      7.08 o 
  -9  -2   8      510.72      523.64     24.39 o 
  -8  -2   8      360.32      364.38     13.92 o 
  -7  -2   8        7.20        3.52      6.05 o 
  -6  -2   8      980.06     1012.54     24.18 o 
  -5  -2   8       96.24      101.01      7.89 o 
  -4  -2   8        4.14       11.53      6.04 o 
  -3  -2   8      494.04      480.25     12.60 o 
  -2  -2   8       24.41       26.43      5.62 o 
  -1  -2   8        1.39       -8.26      8.26 o 
   0  -2   8       97.48      102.78      9.24 o 
   1  -2   8       90.36       72.25      9.78 o 
   2  -2   8      580.04      578.58     28.25 o 
   3  -2   8       63.39       54.13      6.49 o 
   4  -2   8      209.81      199.08      7.40 o 
   5  -2   8      354.10      367.38     10.48 o 
   6  -2   8      235.14      223.53     10.43 o 
   7  -2   8       26.28       32.66      7.48 o 
   8  -2   8        8.10       13.13      7.15 o 
   9  -2   8       29.00       25.76     11.34 o 
  10  -2   8       93.66      101.94     12.76 o 
  -9  -1   8      166.96      176.85     11.66 o 
  -8  -1   8        3.64       -4.38      6.88 o 
  -7  -1   8      160.79      154.53     10.21 o 
  -6  -1   8       87.53       89.75      8.21 o 
  -5  -1   8      171.77      167.69      8.95 o 
  -4  -1   8      423.99      411.86     12.28 o 
  -3  -1   8        1.79        1.30      4.69 o 
  -2  -1   8      948.46      972.05     21.40 o 
  -1  -1   8      229.96      211.18     12.43 o 
   0  -1   8     4778.25     4646.98     62.70 o 
   1  -1   8      875.24      949.61     26.88 o 
   2  -1   8     2157.33     2157.57     37.38 o 
   3  -1   8     1469.34     1352.59     24.86 o 
   4  -1   8     1007.65     1039.88     18.12 o 
   5  -1   8      515.82      483.40     12.08 o 
   6  -1   8        6.78        4.84      6.06 o 
   7  -1   8      315.12      288.42     15.02 o 
   8  -1   8      233.32      242.96     15.00 o 
   9  -1   8      117.32      108.29     15.13 o 
  10  -1   8      236.88      239.41     23.91 o 
 -10   0   8        9.28       16.71      8.42 o 
  -9   0   8      786.01      773.15     26.57 o 
  -8   0   8       16.13       20.26      6.88 o 
  -7   0   8      388.23      397.42     13.07 o 
  -6   0   8     1175.59     1242.66     22.13 o 
  -5   0   8      210.65      234.71      8.95 o 
  -4   0   8      120.27      118.11      6.83 o 
  -3   0   8     1917.36     1874.63     30.33 o 
  -2   0   8       29.33       24.74     11.05 o 
  -1   0   8     2922.74     3046.98     48.23 o 
   0   0   8      204.73      230.97     11.80 o 
   1   0   8     1935.82     1866.82     32.51 o 
   2   0   8     1171.91     1258.80     21.95 o 
   3   0   8      179.78      142.49      7.97 o 
   4   0   8     1034.31      983.03     19.03 o 
   5   0   8      507.00      498.57     19.88 o 
   6   0   8       11.88       10.31      7.91 o 
   7   0   8      895.56      833.13     27.50 o 
   8   0   8      242.58      242.11     16.25 o 
   9   0   8      418.82      411.24     18.56 o 
 -10   1   8       24.65       -2.37      9.36 o 
  -9   1   8      413.81      421.22     17.45 o 
  -8   1   8       75.15       65.95      9.21 o 
  -7   1   8      101.52       98.50     11.26 o 
  -6   1   8     1866.90     1862.42     27.03 o 
  -5   1   8      334.91      324.07      9.39 o 
  -4   1   8     1113.42     1082.98     18.96 o 
  -3   1   8     5147.08     5380.54     65.10 o 
  -2   1   8     1575.11     1611.69     35.62 o 
  -1   1   8      984.63     1025.39     29.43 o 
   0   1   8      193.19      180.69     14.36 o 
   1   1   8      785.96      744.84     31.78 o 
   2   1   8       28.80       34.36      6.75 o 
   3   1   8      120.21      114.19      8.20 o 
   4   1   8       36.62       26.96      7.11 o 
   5   1   8      555.22      564.72     18.97 o 
   6   1   8      181.13      176.00     12.74 o 
   7   1   8      331.55      329.10     15.33 o 
   8   1   8       10.57       13.08      8.36 o 
   9   1   8       46.41       32.70     15.78 o 
 -10   2   8       12.70        7.68      6.58 o 
  -9   2   8       25.97       34.82      9.93 o 
  -8   2   8      324.16      278.29     18.56 o 
  -7   2   8      742.91      719.09     21.53 o 
  -6   2   8        0.99        1.66      6.05 o 
  -5   2   8      775.85      774.04     17.51 o 
  -4   2   8        1.31        8.59      4.60 o 
  -3   2   8      290.30      267.54     11.47 o 
  -2   2   8     2425.84     2436.13     45.41 o 
  -1   2   8      275.11      242.77     15.17 o 
   0   2   8      489.54      500.18     16.46 o 
   1   2   8      721.25      680.16     16.60 o 
   2   2   8      517.13      499.23     14.40 o 
   3   2   8     2036.63     2092.01     32.73 o 
   4   2   8       36.33       32.45      8.50 o 
   5   2   8     1154.93     1136.26     26.20 o 
   6   2   8       68.32       51.60      8.96 o 
   7   2   8     1144.55     1147.13     27.16 o 
   8   2   8      558.92      565.22     21.55 o 
 -10   3   8      138.95      130.25     10.12 o 
  -9   3   8     1773.79     1649.61     40.27 o 
  -8   3   8      122.50      104.90     13.05 o 
  -7   3   8       18.94       24.84      8.85 o 
  -6   3   8     1325.42     1320.65     24.47 o 
  -5   3   8        0.59        0.13      6.07 o 
  -4   3   8     1074.75     1028.52     20.15 o 
  -3   3   8     1542.83     1545.30     26.31 o 
  -2   3   8      453.83      401.59     13.06 o 
  -1   3   8     2083.14     2126.91     31.19 o 
   0   3   8       48.63       49.70      6.80 o 
   1   3   8        0.35        9.84      5.49 o 
   2   3   8     1519.89     1487.95     23.80 o 
   3   3   8      182.92      184.27     10.94 o 
   4   3   8      315.98      326.56     14.60 o 
   5   3   8       20.37       32.66      8.41 o 
   6   3   8       55.24       21.26      9.78 o 
   7   3   8       86.53       77.92     10.96 o 
   8   3   8       33.04       53.55      9.40 o 
 -10   4   8      303.07      268.53     14.00 o 
  -9   4   8       37.96       35.81      8.75 o 
  -8   4   8     1127.65     1076.61     29.11 o 
  -7   4   8      484.81      426.50     21.50 o 
  -6   4   8      250.90      222.77     15.24 o 
  -5   4   8      135.52      132.78      9.37 o 
  -4   4   8      108.36      114.50     11.28 o 
  -3   4   8       88.32       93.99      8.06 o 
  -2   4   8       74.56       69.78      5.98 o 
  -1   4   8      131.72      125.22      7.51 o 
   0   4   8     1727.66     1652.39     25.27 o 
   1   4   8     1203.68     1215.46     22.42 o 
   2   4   8     1879.83     1875.19     28.71 o 
   3   4   8      421.85      416.99     13.88 o 
   4   4   8      448.29      438.28     16.73 o 
   5   4   8      102.22       96.47     11.32 o 
   6   4   8      215.52      227.72     13.96 o 
   7   4   8       17.23        4.58      7.00 o 
 -10   5   8       60.99       42.26      9.54 o 
  -9   5   8        0.10        1.84      7.49 o 
  -8   5   8      373.03      350.23     17.41 o 
  -7   5   8      548.78      514.34     23.28 o 
  -6   5   8      711.89      675.14     26.07 o 
  -5   5   8      220.87      208.72     13.00 o 
  -4   5   8       30.03       32.04      7.12 o 
  -3   5   8     1512.53     1479.04     25.97 o 
  -2   5   8     2504.51     2443.38     31.47 o 
  -1   5   8      389.68      375.15     12.56 o 
   0   5   8       66.55       63.29      7.54 o 
   1   5   8      283.20      295.43     12.27 o 
   2   5   8      151.93      180.46     11.25 o 
   3   5   8       11.69       16.57      7.09 o 
   4   5   8       34.72       30.08      7.80 o 
   5   5   8       71.37       61.49      8.30 o 
   6   5   8       87.65       80.46     10.14 o 
 -10   6   8       30.54       24.02     10.55 o 
  -9   6   8        1.00       13.31      8.51 o 
  -8   6   8      738.70      674.07     25.67 o 
  -7   6   8       30.61       36.22     10.28 o 
  -6   6   8      142.77      129.67     10.97 o 
  -5   6   8       17.39       17.22      6.58 o 
  -4   6   8     1221.14     1185.13     23.31 o 
  -3   6   8      292.49      280.72     10.90 o 
  -2   6   8      469.98      449.83     13.43 o 
  -1   6   8      325.85      317.24     14.61 o 
   0   6   8       76.84       76.26      7.78 o 
   1   6   8      693.55      703.05     22.54 o 
   2   6   8     1009.34      975.13     21.22 o 
   3   6   8       49.18       50.73      7.11 o 
   4   6   8      420.52      405.90     13.59 o 
   5   6   8      215.87      210.45     11.12 o 
 -10   7   8       84.79       97.17     17.75 o 
  -9   7   8      249.84      229.95     16.30 o 
  -8   7   8      181.32      199.86     14.19 o 
  -7   7   8        1.60       -5.59      7.61 o 
  -6   7   8      349.53      319.49     16.60 o 
  -5   7   8     2675.00     2769.07     41.48 o 
  -4   7   8       60.51       64.19      7.87 o 
  -3   7   8       25.43       21.35      5.75 o 
  -2   7   8       45.65       45.05      8.89 o 
  -1   7   8       26.78       21.55      7.84 o 
   0   7   8      290.93      292.48     14.64 o 
   1   7   8      114.36      105.94      9.05 o 
   2   7   8      366.35      364.29     12.26 o 
   3   7   8        9.07       -2.69      6.71 o 
   4   7   8       26.99       54.00      7.92 o 
  -9   8   8      161.28      186.32     16.61 o 
  -8   8   8      160.32      151.68     11.64 o 
  -7   8   8      679.80      702.72     19.92 o 
  -6   8   8      271.09      273.70     13.52 o 
  -5   8   8      219.28      204.65     11.87 o 
  -4   8   8      145.34      153.66     10.04 o 
  -3   8   8      499.21      512.76     18.13 o 
  -2   8   8       39.55       36.22      8.32 o 
  -1   8   8      180.76      170.50     10.62 o 
   0   8   8      834.35      811.93     27.10 o 
   1   8   8      825.86      834.28     22.39 o 
   2   8   8       11.46       15.21      7.07 o 
  -8   9   8        8.63      282.69    218.27 o 
  -7   9   8        1.95       10.74      6.38 o 
  -6   9   8       97.70       84.15      8.99 o 
  -5   9   8        1.24       -5.23      8.03 o 
  -4   9   8       57.66       65.09      7.76 o 
  -3   9   8       22.59       17.30      8.40 o 
  -2   9   8        2.39        2.70      8.02 o 
  -1   9   8       69.21       67.45      9.26 o 
   0   9   8       18.43        6.66      6.76 o 
   1   9   8       39.61       57.93      9.96 o 
  -6  10   8        8.83        2.91     14.02 o 
  -5  10   8      738.00      816.13     32.55 o 
  -4  10   8      129.72      135.18     10.52 o 
  -3  10   8       39.63       51.64      7.82 o 
  -2  10   8      374.82      416.24     21.22 o 
   3 -10   9      478.65      472.44     34.24 o 
   4 -10   9        5.57       24.99     15.70 o 
   5 -10   9       67.91       74.06     18.96 o 
   6 -10   9      392.58      406.23     23.09 o 
   7 -10   9      112.48      129.25     13.19 o 
   2  -9   9      459.98      405.75     30.27 o 
   3  -9   9        3.33       -7.82     12.40 o 
   4  -9   9      553.35      480.63     24.45 o 
   5  -9   9      607.87      587.22     25.14 o 
   6  -9   9      124.91      126.54     13.34 o 
   7  -9   9      500.74      551.52     19.73 o 
   8  -9   9        9.45        2.49      8.62 o 
  -3  -8   9      151.89      849.86     42.71 o 
  -2  -8   9       34.28       34.78     19.11 o 
  -1  -8   9        2.24      -25.88     25.88 o 
   0  -8   9      565.50      548.86     43.27 o 
   1  -8   9      145.95      122.14     16.05 o 
   2  -8   9      279.10      284.43     22.33 o 
   3  -8   9      147.74      156.45     14.84 o 
   4  -8   9        1.93        3.27     10.00 o 
   5  -8   9      318.57      317.71     20.53 o 
   6  -8   9       62.46       61.89      8.42 o 
   7  -8   9      169.31      166.32     11.30 o 
   8  -8   9        1.97        0.01      5.42 o 
   9  -8   9        1.01        2.34      6.63 o 
  -5  -7   9       13.66      -18.72     18.72 o 
  -4  -7   9      294.23      385.93     23.84 o 
  -3  -7   9      980.23      986.11     43.06 o 
  -2  -7   9       10.19       12.66     10.92 o 
  -1  -7   9       15.32       17.53     12.28 o 
   0  -7   9      881.67      889.83     51.54 o 
   1  -7   9      165.64      119.06     16.40 o 
   2  -7   9      530.84      509.65     31.34 o 
   3  -7   9      389.98      420.54     28.25 o 
   4  -7   9        4.23        5.82      9.01 o 
   5  -7   9      806.15      789.68     24.40 o 
   6  -7   9     2136.00     2071.26     37.11 o 
   7  -7   9       11.50        6.09      6.29 o 
   8  -7   9      152.11      154.25      8.29 o 
   9  -7   9      212.96      230.10     14.34 o 
  -6  -6   9      247.43      221.50     13.86 o 
  -5  -6   9       35.39       55.49     10.83 o 
  -4  -6   9      207.04      212.45     19.56 o 
  -3  -6   9      123.38       98.93     15.66 o 
  -2  -6   9       24.54       19.14     11.30 o 
  -1  -6   9      618.38      585.24     24.37 o 
   0  -6   9      327.87      320.08     15.70 o 
   1  -6   9      394.46      368.56     19.62 o 
   2  -6   9      126.64      157.90     14.18 o 
   3  -6   9       19.05       26.84     12.56 o 
   4  -6   9      340.24      336.28     15.45 o 
   5  -6   9       28.95       15.03      7.01 o 
   6  -6   9      221.57      224.85     11.56 o 
   7  -6   9      442.53      441.05     13.99 o 
   8  -6   9       87.36       81.06      6.73 o 
   9  -6   9       55.87       74.50      7.84 o 
  10  -6   9      816.17      845.13     28.19 o 
  -7  -5   9      252.26      228.80     13.58 o 
  -6  -5   9       48.57       43.94      8.47 o 
  -5  -5   9      327.64      320.18     19.79 o 
  -4  -5   9      397.47      397.81     20.49 o 
  -3  -5   9      542.21      552.25     28.70 o 
  -2  -5   9       37.31       44.06     11.33 o 
  -1  -5   9      120.76      109.24     13.95 o 
   0  -5   9     2214.66     2135.19     51.42 o 
   1  -5   9      762.31      717.84     35.48 o 
   2  -5   9       75.30       73.52      8.42 o 
   3  -5   9     1117.00     1069.99     28.17 o 
   4  -5   9      392.04      394.85     14.75 o 
   5  -5   9       39.72       40.42      6.82 o 
   6  -5   9      224.69      222.91     10.90 o 
   7  -5   9        0.51        1.79      5.87 o 
   8  -5   9      279.57      304.84     13.50 o 
   9  -5   9       95.54       77.35      8.31 o 
  10  -5   9      299.75      324.19     28.73 o 
  -7  -4   9        9.47       11.32      6.42 o 
  -6  -4   9      115.16       97.80     10.05 o 
  -5  -4   9      179.28      169.84     13.46 o 
  -4  -4   9      940.67      934.13     37.45 o 
  -3  -4   9     1977.11     2004.42     40.35 o 
  -2  -4   9      200.85      196.85     10.92 o 
  -1  -4   9      141.62      122.46     10.22 o 
   0  -4   9       25.30       27.78      6.57 o 
   1  -4   9      819.39      802.72     26.31 o 
   2  -4   9       81.02       85.01      8.18 o 
   3  -4   9      209.10      203.19     10.87 o 
   4  -4   9        2.83        2.97      6.10 o 
   5  -4   9      790.15      774.28     19.19 o 
   6  -4   9      874.40      847.15     18.37 o 
   7  -4   9       11.85       12.70      7.04 o 
   8  -4   9       21.35        6.65      7.64 o 
   9  -4   9      196.50      206.03     11.28 o 
  10  -4   9       18.51       20.93      8.18 o 
  -8  -3   9      125.75      115.04     11.57 o 
  -7  -3   9        4.21        3.74      6.71 o 
  -6  -3   9      179.60      168.55     11.05 o 
  -5  -3   9      202.71      181.87     13.89 o 
  -4  -3   9      175.66      194.21     13.00 o 
  -3  -3   9     1460.32     1435.02     28.06 o 
  -2  -3   9      193.53      194.03     10.80 o 
  -1  -3   9     3910.94     3867.97     40.83 o 
   0  -3   9     1632.09     1780.74     24.40 o 
   1  -3   9     2410.17     2495.41     30.50 o 
   2  -3   9      328.11      297.09     10.94 o 
   3  -3   9      265.83      235.84     10.38 o 
   4  -3   9      138.71      142.55      7.29 o 
   5  -3   9     1015.51      993.96     17.14 o 
   6  -3   9      484.02      478.18     13.66 o 
   7  -3   9        6.57        4.92      6.61 o 
   8  -3   9       91.49       96.09      9.83 o 
   9  -3   9       74.22       81.72      8.05 o 
  10  -3   9      116.39      126.51     17.20 o 
  -9  -2   9      104.68      135.24     19.17 o 
  -8  -2   9       95.37       79.58     11.90 o 
  -7  -2   9      789.09      811.12     18.36 o 
  -6  -2   9      685.89      690.39     18.75 o 
  -5  -2   9      267.05      260.48     11.66 o 
  -4  -2   9       13.22       15.88      6.34 o 
  -3  -2   9      401.21      374.04     13.09 o 
  -2  -2   9     1645.36     1680.60     29.44 o 
  -1  -2   9        3.49        5.29      4.94 o 
   0  -2   9      154.53      131.14      8.02 o 
   1  -2   9      825.12      800.20     15.73 o 
   2  -2   9      126.08      141.63      7.95 o 
   3  -2   9     2101.52     2039.36     27.73 o 
   4  -2   9     1346.18     1344.37     21.76 o 
   5  -2   9       38.32       33.94      5.81 o 
   6  -2   9       49.27       45.52      7.15 o 
   7  -2   9       81.66       69.06      8.14 o 
   8  -2   9      259.63      270.37     13.61 o 
   9  -2   9      200.61      194.05     13.61 o 
  -9  -1   9       46.05       41.47      7.76 o 
  -8  -1   9     1168.93     1187.13     23.00 o 
  -7  -1   9        0.09        5.18      6.28 o 
  -6  -1   9       11.76        7.68      5.99 o 
  -5  -1   9      574.02      535.58     13.22 o 
  -4  -1   9      309.97      292.19     10.75 o 
  -3  -1   9      151.04      143.10      7.72 o 
  -2  -1   9     2821.32     2790.56     44.35 o 
  -1  -1   9        8.99       10.30      5.66 o 
   0  -1   9      536.10      580.18     14.69 o 
   1  -1   9      212.80      208.36      9.72 o 
   2  -1   9      554.38      521.06     14.33 o 
   3  -1   9      296.30      269.93     10.17 o 
   4  -1   9       92.77      102.74      8.65 o 
   5  -1   9       52.68       63.27      6.11 o 
   6  -1   9       22.69       21.74      7.76 o 
   7  -1   9      193.88      188.19     14.42 o 
   8  -1   9      284.46      265.58     15.02 o 
   9  -1   9      207.25      225.11     18.03 o 
  -9   0   9      133.84      133.02      9.58 o 
  -8   0   9      376.32      354.24     15.58 o 
  -7   0   9       49.26       53.61      7.29 o 
  -6   0   9      942.89      909.62     19.75 o 
  -5   0   9       28.11       37.74      5.55 o 
  -4   0   9       60.12       62.72      6.23 o 
  -3   0   9        2.36        2.01      5.03 o 
  -2   0   9      717.24      745.11     17.48 o 
  -1   0   9      325.38      323.48     14.80 o 
   0   0   9      325.45      300.23     12.60 o 
   1   0   9      961.44     1066.40     19.59 o 
   2   0   9      465.47      493.46     13.44 o 
   3   0   9       44.95       40.60      6.67 o 
   4   0   9     3233.07     3309.91     45.23 o 
   5   0   9      805.28      796.04     25.67 o 
   6   0   9     1193.14     1162.96     29.62 o 
   7   0   9       65.21       69.48     10.37 o 
   8   0   9      267.75      279.20     12.82 o 
   9   0   9        8.13        4.55      7.92 o 
 -10   1   9      742.91      719.00     28.10 o 
  -9   1   9       35.97       38.55      9.66 o 
  -8   1   9      300.73      288.24     15.95 o 
  -7   1   9     1280.93     1232.49     25.97 o 
  -6   1   9      856.55      874.20     21.94 o 
  -5   1   9      173.98      168.18      8.49 o 
  -4   1   9      417.67      385.22     13.45 o 
  -3   1   9      223.52      174.11     10.18 o 
  -2   1   9     1380.36     1337.47     23.14 o 
  -1   1   9      935.32      849.60     21.40 o 
   0   1   9      492.13      529.53     17.85 o 
   1   1   9      297.65      290.20     11.76 o 
   2   1   9        5.40       10.88      5.90 o 
   3   1   9      523.22      510.99     15.18 o 
   4   1   9     1682.08     1681.90     32.48 o 
   5   1   9      651.16      636.10     21.75 o 
   6   1   9      567.21      542.53     20.07 o 
   7   1   9       52.23       58.64      9.67 o 
   8   1   9      476.26      478.53     17.54 o 
 -10   2   9        0.06        3.11     10.44 o 
  -9   2   9      528.52      527.92     27.07 o 
  -8   2   9       36.82       36.84     10.62 o 
  -7   2   9      448.99      440.48     16.02 o 
  -6   2   9      236.72      262.18     12.52 o 
  -5   2   9     1393.90     1297.92     22.45 o 
  -4   2   9        0.38        2.25      5.83 o 
  -3   2   9      979.48      976.64     22.82 o 
  -2   2   9      623.41      589.76     17.06 o 
  -1   2   9       59.45       66.73      7.24 o 
   0   2   9      277.42      259.90     10.82 o 
   1   2   9     2293.82     2269.84     36.63 o 
   2   2   9        0.13        3.55      8.28 o 
   3   2   9     4825.60     4873.33     57.14 o 
   4   2   9       26.24       25.82      7.33 o 
   5   2   9      357.63      333.35     14.64 o 
   6   2   9      417.50      427.36     17.23 o 
   7   2   9       21.36       17.90      8.04 o 
   8   2   9       92.71       67.85      9.95 o 
 -10   3   9        2.58        8.35      6.68 o 
  -9   3   9      198.00      188.93     12.71 o 
  -8   3   9       37.29       46.59      9.30 o 
  -7   3   9        3.54       16.47      7.65 o 
  -6   3   9      130.85      115.36     10.21 o 
  -5   3   9      173.56      179.53     10.61 o 
  -4   3   9      438.01      446.41     13.98 o 
  -3   3   9     1545.33     1578.04     31.77 o 
  -2   3   9      126.91      107.29      8.47 o 
  -1   3   9     2066.65     1974.78     34.13 o 
   0   3   9       25.74       15.55      5.99 o 
   1   3   9      130.97      136.87     11.07 o 
   2   3   9      112.66      117.24      9.55 o 
   3   3   9        0.92        3.78      6.89 o 
   4   3   9       60.13       44.24      9.54 o 
   5   3   9      219.75      212.62     13.31 o 
   6   3   9        6.50       11.16      7.35 o 
   7   3   9        7.93       12.16      8.26 o 
 -10   4   9       39.51       48.33      9.13 o 
  -9   4   9      397.18      463.30     20.57 o 
  -8   4   9      135.55      136.24     12.21 o 
  -7   4   9      278.31      259.08     16.87 o 
  -6   4   9      159.50      147.68     12.23 o 
  -5   4   9     1326.36     1353.34     26.21 o 
  -4   4   9      644.89      626.24     18.64 o 
  -3   4   9     2800.21     2757.66     37.27 o 
  -2   4   9     4666.82     4648.28     51.26 o 
  -1   4   9     1692.74     1647.50     28.00 o 
   0   4   9       48.13       74.56      7.50 o 
   1   4   9     5319.59     5177.22     87.49 o 
   2   4   9      831.56      808.17     19.19 o 
   3   4   9      193.73      196.12     11.06 o 
   4   4   9     1559.43     1489.27     30.23 o 
   5   4   9       80.90       76.37      8.89 o 
   6   4   9      159.44      148.24     10.87 o 
 -10   5   9      501.31      510.32     26.06 o 
  -9   5   9      285.14      285.82     15.68 o 
  -8   5   9      418.54      362.06     19.08 o 
  -7   5   9      224.24      236.24     16.55 o 
  -6   5   9      520.05      513.89     22.51 o 
  -5   5   9      635.44      624.38     18.27 o 
  -4   5   9      303.78      291.83     12.53 o 
  -3   5   9       88.04       88.54      8.23 o 
  -2   5   9      140.54      126.21      8.58 o 
  -1   5   9     2105.84     2022.21     33.74 o 
   0   5   9      263.84      247.72     12.66 o 
   1   5   9       27.36       16.68      6.87 o 
   2   5   9      322.95      319.20     13.61 o 
   3   5   9      100.28       93.66      8.69 o 
   4   5   9        0.30        4.49      7.97 o 
   5   5   9      142.30      129.81      9.42 o 
   6   5   9      247.60      260.31     23.31 o 
 -10   6   9        0.68       18.73      9.91 o 
  -9   6   9       62.09       67.78     12.91 o 
  -8   6   9      636.81      586.16     20.61 o 
  -7   6   9      161.87      153.47     12.44 o 
  -6   6   9      969.50      989.39     23.00 o 
  -5   6   9       31.52       24.69      7.69 o 
  -4   6   9     1190.99     1229.61     26.07 o 
  -3   6   9       37.12       33.12      6.63 o 
  -2   6   9        0.47        0.15      6.19 o 
  -1   6   9      143.52      129.12     11.32 o 
   0   6   9       65.86       67.84      9.51 o 
   1   6   9      368.61      353.46     16.97 o 
   2   6   9      573.68      597.58     16.98 o 
   3   6   9       66.01       51.64      7.36 o 
   4   6   9      115.40      120.50      9.11 o 
  -9   7   9      548.57      517.35     20.64 o 
  -8   7   9      841.35      902.23     26.54 o 
  -7   7   9       18.53       28.34      7.35 o 
  -6   7   9       29.28       43.56      7.87 o 
  -5   7   9      184.75      190.41     11.82 o 
  -4   7   9       37.55       32.26      7.51 o 
  -3   7   9       84.43       86.76      8.78 o 
  -2   7   9      226.74      234.53     13.99 o 
  -1   7   9      280.05      274.86     13.66 o 
   0   7   9       30.31       36.69      8.66 o 
   1   7   9      274.94      287.99     13.33 o 
   2   7   9     1121.38     1129.20     24.85 o 
   3   7   9       25.63        7.21      6.10 o 
  -8   8   9        0.13       -8.45      8.45 o 
  -7   8   9      536.28      573.56     21.46 o 
  -6   8   9        4.64        7.31      6.30 o 
  -5   8   9      223.25      213.75     11.89 o 
  -4   8   9      200.38      194.07     14.44 o 
  -3   8   9       82.00       74.50     10.94 o 
  -2   8   9      143.66      154.77     11.17 o 
  -1   8   9      129.84      146.53     14.99 o 
   0   8   9      240.15      243.61     12.97 o 
   1   8   9      253.29      273.40     11.85 o 
   2   8   9      117.47      102.59     11.27 o 
  -7   9   9      342.27      328.92     19.51 o 
  -6   9   9       49.06       49.37      8.51 o 
  -5   9   9      163.21      178.80     12.41 o 
  -4   9   9      133.91      138.36     14.17 o 
  -3   9   9       77.08       80.88      8.81 o 
  -2   9   9       11.86        6.10      8.43 o 
  -1   9   9      856.27      880.40     27.18 o 
   0   9   9      430.93      441.83     21.75 o 
   3 -10  10      217.87      214.27     22.10 o 
   4 -10  10       27.05       18.54     12.73 o 
   5 -10  10        6.40       25.86     13.74 o 
   6 -10  10      163.37      207.45     21.41 o 
   1  -9  10      118.70      107.42     21.02 o 
   2  -9  10      312.82      361.55     43.71 o 
   3  -9  10        2.58       -4.39     14.39 o 
   4  -9  10       34.43       35.14     10.85 o 
   5  -9  10      356.64      401.34     17.15 o 
   6  -9  10        1.81        4.44      7.07 o 
   7  -9  10       10.97        1.91      6.94 o 
  -2  -8  10       23.69      -24.55     24.55 o 
  -1  -8  10      413.44      340.63     33.11 o 
   0  -8  10      275.19      234.53     30.10 o 
   1  -8  10       80.76       94.61     20.56 o 
   2  -8  10      313.28      301.00     24.00 o 
   3  -8  10       15.82       20.31     12.38 o 
   4  -8  10      180.85      188.29     16.62 o 
   5  -8  10      190.59      160.11     13.45 o 
   6  -8  10      473.91      536.92     21.17 o 
   7  -8  10     1703.05     1771.99     38.80 o 
   8  -8  10       13.13       21.50      6.61 o 
  -4  -7  10      198.91      214.27     52.65 o 
  -3  -7  10       36.06       68.57     14.06 o 
  -2  -7  10      485.02      531.32     29.74 o 
  -1  -7  10       64.26       65.32     17.95 o 
   0  -7  10        4.18       -4.05     15.73 o 
   1  -7  10      416.20      413.42     23.01 o 
   2  -7  10      965.02     1018.67     36.51 o 
   3  -7  10      542.12      541.10     24.40 o 
   4  -7  10      135.44      110.29     12.63 o 
   5  -7  10        7.59        6.12      7.25 o 
   6  -7  10       82.23       87.65      7.89 o 
   7  -7  10      294.42      293.79     12.07 o 
   8  -7  10       12.33        3.47      6.92 o 
   9  -7  10      272.18      291.26     18.25 o 
  -5  -6  10      604.77      634.70     32.77 o 
  -4  -6  10       34.83       35.95      9.93 o 
  -3  -6  10      101.25      109.95     17.18 o 
  -2  -6  10        3.12       -4.67     11.72 o 
  -1  -6  10      249.80      265.81     15.59 o 
   0  -6  10      382.26      341.70     22.45 o 
   1  -6  10      190.01      155.57     14.05 o 
   2  -6  10       19.58       12.77     11.36 o 
   3  -6  10        3.07        7.56      8.93 o 
   4  -6  10     1527.24     1489.18     33.17 o 
   5  -6  10     2572.84     2557.41     37.72 o 
   6  -6  10       28.37       31.75      6.86 o 
   7  -6  10       18.58       24.72      6.21 o 
   8  -6  10      724.14      740.78     15.98 o 
   9  -6  10       13.31        0.17      6.87 o 
  -6  -5  10       65.69       78.48     16.80 o 
  -5  -5  10       22.44       23.47      9.52 o 
  -4  -5  10      293.89      300.01     18.83 o 
  -3  -5  10       99.40      101.31     11.69 o 
  -2  -5  10      309.26      315.16     21.56 o 
  -1  -5  10     1407.93     1364.43     36.98 o 
   0  -5  10     3984.13     4065.13     60.07 o 
   1  -5  10      151.90      159.44     13.44 o 
   2  -5  10      607.18      592.31     18.34 o 
   3  -5  10      137.77      139.03     11.21 o 
   4  -5  10      146.60      129.86     11.05 o 
   5  -5  10      775.66      763.15     17.92 o 
   6  -5  10       27.19       19.27      5.64 o 
   7  -5  10       76.99       80.76      7.80 o 
   8  -5  10      625.86      635.82     17.84 o 
   9  -5  10      295.29      314.87     13.88 o 
  -7  -4  10       28.11       30.09      8.79 o 
  -6  -4  10      279.08      314.34     14.62 o 
  -5  -4  10       47.59       42.71     13.58 o 
  -4  -4  10        1.25       -3.89      7.80 o 
  -3  -4  10        7.09       17.52      8.28 o 
  -2  -4  10     1256.09     1215.59     34.36 o 
  -1  -4  10      536.27      522.54     16.55 o 
   0  -4  10     2089.03     2212.98     36.96 o 
   1  -4  10     1207.97     1197.20     26.35 o 
   2  -4  10        0.08       10.16      5.97 o 
   3  -4  10      355.03      386.37     14.76 o 
   4  -4  10     2689.98     2721.65     36.39 o 
   5  -4  10      494.75      511.96     14.20 o 
   6  -4  10      187.41      179.26     10.00 o 
   7  -4  10       29.35       41.54      7.76 o 
   8  -4  10       31.06       24.01      6.91 o 
   9  -4  10       88.19       83.20      8.64 o 
  -8  -3  10        0.14       16.97      9.49 o 
  -7  -3  10      175.61      182.59     10.57 o 
  -6  -3  10      394.72      428.78     16.35 o 
  -5  -3  10     1573.28     1597.40     33.50 o 
  -4  -3  10      757.55      755.43     22.83 o 
  -3  -3  10      179.39      162.21      9.80 o 
  -2  -3  10      192.57      189.98     11.23 o 
  -1  -3  10       57.39       52.01      6.55 o 
   0  -3  10     1848.25     1838.65     26.80 o 
   1  -3  10        6.38       14.95      5.67 o 
   2  -3  10      567.29      573.45     13.96 o 
   3  -3  10      410.11      380.14     12.81 o 
   4  -3  10      815.65      780.80     15.39 o 
   5  -3  10     1115.53     1130.96     19.85 o 
   6  -3  10     1345.55     1324.98     22.82 o 
   7  -3  10      103.65      114.71      9.57 o 
   8  -3  10       68.36       63.87      8.17 o 
   9  -3  10       73.67       66.90      9.02 o 
  -8  -2  10       11.82       14.76      8.73 o 
  -7  -2  10        0.06       -5.95      5.95 o 
  -6  -2  10      569.94      606.22     19.36 o 
  -5  -2  10     1506.25     1500.31     26.31 o 
  -4  -2  10      504.93      521.37     15.66 o 
  -3  -2  10      124.09      119.68      8.17 o 
  -2  -2  10       63.19       63.05      7.18 o 
  -1  -2  10      227.58      227.05     10.95 o 
   0  -2  10     1688.31     1691.53     27.22 o 
   1  -2  10      262.82      273.47     10.37 o 
   2  -2  10       13.33       14.05      6.32 o 
   3  -2  10     1308.42     1310.32     25.30 o 
   4  -2  10     5439.83     5394.12     69.41 o 
   5  -2  10     6367.17     6203.46     68.30 o 
   6  -2  10       54.99       38.88      7.19 o 
   7  -2  10       76.12       89.89      8.98 o 
   8  -2  10      428.57      422.94     21.35 o 
   9  -2  10        0.33        5.97      7.70 o 
  -9  -1  10      307.90      307.54     44.97 o 
  -8  -1  10      313.51      321.85     14.57 o 
  -7  -1  10     1037.08     1065.91     20.78 o 
  -6  -1  10      264.80      267.84     12.51 o 
  -5  -1  10        0.27        5.73      5.82 o 
  -4  -1  10      263.89      249.54     10.65 o 
  -3  -1  10     1510.83     1479.76     25.45 o 
  -2  -1  10      339.51      345.12     12.23 o 
  -1  -1  10      116.76       88.37      7.75 o 
   0  -1  10       43.85       45.82      7.29 o 
   1  -1  10      477.47      519.27     12.91 o 
   2  -1  10        8.40        8.09      5.29 o 
   3  -1  10      731.87      720.99     16.48 o 
   4  -1  10     1324.25     1311.91     23.09 o 
   5  -1  10      758.77      756.20     19.47 o 
   6  -1  10      186.75      189.54     14.87 o 
   7  -1  10      191.37      197.31     14.07 o 
   8  -1  10       42.01       66.61     13.25 o 
   9  -1  10      412.42      431.36     58.79 o 
  -9   0  10      515.30      501.86     41.40 o 
  -8   0  10      168.65      173.35     11.11 o 
  -7   0  10       54.27       47.46      6.75 o 
  -6   0  10      559.82      582.74     16.42 o 
  -5   0  10       73.28       81.24      7.49 o 
  -4   0  10        6.96        7.69      5.83 o 
  -3   0  10     1430.38     1416.33     25.26 o 
  -2   0  10     1032.68     1001.19     20.99 o 
  -1   0  10       48.58       38.81      7.41 o 
   0   0  10      323.69      329.52     14.27 o 
   1   0  10      648.60      690.12     16.51 o 
   2   0  10      643.71      597.43     18.13 o 
   3   0  10        5.49        0.61      7.76 o 
   4   0  10      153.52      141.50     10.56 o 
   5   0  10        1.93       -2.73      7.32 o 
   6   0  10      372.03      348.06     16.38 o 
   7   0  10      219.09      224.67     14.45 o 
   8   0  10       26.25       47.69      7.90 o 
  -9   1  10       41.04       57.62     12.96 o 
  -8   1  10       81.80       89.52     15.07 o 
  -7   1  10       38.90       42.04      7.52 o 
  -6   1  10      150.68      145.90      9.37 o 
  -5   1  10      409.09      431.09     14.86 o 
  -4   1  10     1552.76     1477.32     27.84 o 
  -3   1  10     2730.03     2678.17     40.71 o 
  -2   1  10      224.87      222.06     11.23 o 
  -1   1  10      254.35      275.56     11.83 o 
   0   1  10      225.16      240.22     10.69 o 
   1   1  10      305.24      326.53     13.29 o 
   2   1  10       99.15      101.00     10.49 o 
   3   1  10      184.15      174.76     11.41 o 
   4   1  10     1020.29      969.63     22.66 o 
   5   1  10      873.87      836.17     24.91 o 
   6   1  10        6.94        4.24      7.09 o 
   7   1  10      368.24      413.09     17.55 o 
   8   1  10      525.32      534.37     16.59 o 
 -10   2  10        9.13        2.59     14.58 o 
  -9   2  10        1.70        3.10      7.73 o 
  -8   2  10      163.84      172.05     14.06 o 
  -7   2  10      143.13      157.91     12.95 o 
  -6   2  10       10.27       17.00      6.09 o 
  -5   2  10       30.89       28.33      6.30 o 
  -4   2  10     1011.78     1038.56     24.17 o 
  -3   2  10     3658.46     3780.07     54.98 o 
  -2   2  10     3751.67     3774.27     54.79 o 
  -1   2  10      683.51      695.23     18.71 o 
   0   2  10      894.42      867.99     22.68 o 
   1   2  10      987.96      959.23     26.71 o 
   2   2  10     1137.13     1129.08     28.99 o 
   3   2  10        7.78        9.45      9.08 o 
   4   2  10       20.22       24.40      7.14 o 
   5   2  10       43.08       35.08      7.25 o 
   6   2  10      168.17      153.68     11.28 o 
   7   2  10       21.56       20.34      8.01 o 
  -9   3  10        1.41       -3.82      6.90 o 
  -8   3  10      354.93      392.02     17.43 o 
  -7   3  10      545.27      571.71     21.97 o 
  -6   3  10      689.75      698.68     21.10 o 
  -5   3  10       20.35       27.61      7.01 o 
  -4   3  10       64.86       78.21     11.27 o 
  -3   3  10      251.27      262.91     14.20 o 
  -2   3  10      140.86      157.85     11.53 o 
  -1   3  10       35.47       32.06      8.93 o 
   0   3  10      193.53      206.08     16.00 o 
   1   3  10      881.94      903.71     24.07 o 
   2   3  10      117.40      114.44     12.44 o 
   3   3  10       83.68       81.54     10.14 o 
   4   3  10      817.30      824.47     24.65 o 
   5   3  10       19.84       25.13      7.34 o 
   6   3  10       23.86       22.39      7.20 o 
   7   3  10       98.03       77.94      8.86 o 
 -10   4  10      106.40       76.77     18.51 o 
  -9   4  10      209.39      234.69     14.42 o 
  -8   4  10        0.57        5.78      7.70 o 
  -7   4  10       92.60      104.51     10.83 o 
  -6   4  10      285.96      299.12     14.69 o 
  -5   4  10       23.57       36.98      8.34 o 
  -4   4  10      170.57      158.55     11.81 o 
  -3   4  10     1501.80     1453.35     37.06 o 
  -2   4  10      573.38      522.63     22.00 o 
  -1   4  10        1.30        4.64      6.84 o 
   0   4  10      433.22      450.88     18.49 o 
   1   4  10       22.35       16.61      7.36 o 
   2   4  10     1444.48     1431.61     33.28 o 
   3   4  10      138.71      155.87     11.94 o 
   4   4  10       38.69       36.45      9.60 o 
   5   4  10       91.66       96.02      8.69 o 
   6   4  10       26.40       23.96      6.19 o 
  -9   5  10      860.62      899.50     29.11 o 
  -8   5  10        5.55       17.08      8.87 o 
  -7   5  10      595.76      666.78     25.13 o 
  -6   5  10      578.47      558.36     20.58 o 
  -5   5  10       47.39       35.24      7.73 o 
  -4   5  10      694.82      705.72     20.97 o 
  -3   5  10       16.27       19.46      8.01 o 
  -2   5  10       94.13       86.95      9.69 o 
  -1   5  10      489.79      448.10     16.49 o 
   0   5  10      128.87      113.02     11.80 o 
   1   5  10      735.18      736.23     21.77 o 
   2   5  10        2.15        4.94      6.12 o 
   3   5  10      748.53      756.64     22.53 o 
   4   5  10        1.80       11.64      8.40 o 
   5   5  10       14.71       37.58     12.78 o 
  -9   6  10      514.85      471.90     16.84 o 
  -8   6  10     1077.81     1108.89     29.75 o 
  -7   6  10        1.45        1.86      7.48 o 
  -6   6  10      580.70      598.24     23.36 o 
  -5   6  10     1950.02     1944.80     36.08 o 
  -4   6  10      670.15      664.33     19.77 o 
  -3   6  10      320.69      328.76     16.95 o 
  -2   6  10       16.81       19.70      7.94 o 
  -1   6  10      108.48      100.45     13.12 o 
   0   6  10      250.94      256.56     15.58 o 
   1   6  10        1.80        3.45      8.17 o 
   2   6  10       99.68       97.49      8.52 o 
   3   6  10       12.66        8.92      5.85 o 
   4   6  10       93.26      113.54      9.15 o 
  -8   7  10       29.10       29.98      8.99 o 
  -7   7  10      170.17      189.45     15.64 o 
  -6   7  10        1.43        4.58      6.60 o 
  -5   7  10      339.87      333.85     14.11 o 
  -4   7  10      441.67      418.88     17.70 o 
  -3   7  10        5.19        3.12      7.06 o 
  -2   7  10      224.63      215.87     13.51 o 
  -1   7  10      197.53      202.42     15.35 o 
   0   7  10       22.67       30.48      9.81 o 
   1   7  10      192.39      215.37     13.90 o 
   2   7  10      144.94      133.25     10.57 o 
   3   7  10      432.83      428.84     31.34 o 
  -8   8  10       31.75       30.49     16.10 o 
  -7   8  10       65.91       51.99      9.28 o 
  -6   8  10      342.23      342.32     18.01 o 
  -5   8  10      381.80      386.23     24.74 o 
  -4   8  10     1087.80     1078.86     30.44 o 
  -3   8  10       43.33       36.72      8.54 o 
  -2   8  10       39.29       30.46      9.17 o 
  -1   8  10      395.02      401.19     17.55 o 
   0   8  10        0.57        1.73      6.92 o 
   1   8  10       43.22       53.89     16.26 o 
  -6   9  10      223.24      237.63     17.67 o 
  -5   9  10      159.50      178.45     12.85 o 
  -4   9  10      530.37      582.40     28.15 o 
  -3   9  10      173.36      168.79     16.16 o 
  -2   9  10       77.16       78.71     14.63 o 
  -1   9  10        7.51       27.96     13.16 o 
   1  -9  11      545.59      245.95     25.94 o 
   2  -9  11       75.94       87.19     15.43 o 
   3  -9  11        0.43       11.25     12.69 o 
   4  -9  11        0.38       -3.59      9.21 o 
   5  -9  11       81.46      101.97     14.25 o 
   6  -9  11        2.98       -0.99      8.86 o 
   0  -8  11       54.99       71.20     36.32 o 
   1  -8  11       75.49       64.26     23.56 o 
   2  -8  11      180.47      161.11     15.45 o 
   3  -8  11      449.74      460.38     23.55 o 
   4  -8  11      228.54      236.28     18.17 o 
   5  -8  11      134.97      137.66     10.59 o 
   6  -8  11      806.95      866.80     22.17 o 
   7  -8  11       14.43        9.05     12.48 o 
   8  -8  11      168.62      176.28     20.49 o 
  -1  -7  11       47.97       43.65     19.75 o 
   0  -7  11      611.78      602.53     35.61 o 
   1  -7  11        3.29       -2.96     11.30 o 
   2  -7  11      104.21      118.26     14.68 o 
   3  -7  11       45.73       43.06     11.51 o 
   4  -7  11      674.14      662.38     22.22 o 
   5  -7  11       31.91       23.33      6.77 o 
   6  -7  11      222.80      248.54     10.67 o 
   7  -7  11        0.59       -2.63      6.48 o 
   8  -7  11        9.37       16.02      7.27 o 
  -5  -6  11      112.10      135.83     21.03 o 
  -4  -6  11       12.51       -1.19     16.94 o 
  -3  -6  11      632.21      678.63     31.34 o 
  -2  -6  11       68.91       78.91     12.02 o 
  -1  -6  11      184.04      178.12     23.65 o 
   0  -6  11     2081.46     2052.76     44.57 o 
   1  -6  11     1909.95     1906.54     43.58 o 
   2  -6  11       56.86       56.62     12.43 o 
   3  -6  11      596.34      622.33     21.20 o 
   4  -6  11      487.07      487.16     18.27 o 
   5  -6  11      742.95      756.56     22.14 o 
   6  -6  11      187.73      182.53      9.98 o 
   7  -6  11       21.69       24.43      9.65 o 
   8  -6  11       82.16       97.87      9.03 o 
   9  -6  11       79.50       46.10     14.93 o 
  -6  -5  11       67.33       62.12     17.08 o 
  -5  -5  11       17.69       19.52      8.45 o 
  -4  -5  11      752.12      763.81     24.24 o 
  -3  -5  11      249.28      244.75     17.96 o 
  -2  -5  11      289.03      227.20     48.50 o 
  -1  -5  11       54.00       47.50     12.83 o 
   0  -5  11       15.00       27.98     11.99 o 
   1  -5  11     1306.15     1254.77     31.24 o 
   2  -5  11      210.32      204.08     13.32 o 
   3  -5  11      394.11      352.39     15.44 o 
   4  -5  11       41.03       32.86      7.44 o 
   5  -5  11      105.00       98.12      8.86 o 
   6  -5  11      192.40      194.65     10.00 o 
   7  -5  11      447.19      446.07     15.13 o 
   8  -5  11       63.37       82.09     12.49 o 
   9  -5  11       10.89       -2.21      6.08 o 
  -7  -4  11      189.32      182.45     23.43 o 
  -6  -4  11       12.78       20.73     10.15 o 
  -5  -4  11       23.59       13.97      7.05 o 
  -4  -4  11      203.73      207.16     11.46 o 
  -3  -4  11      830.93      817.43     22.93 o 
  -2  -4  11       93.38       80.30     10.96 o 
  -1  -4  11     3391.53     3349.00     52.19 o 
   0  -4  11      938.38      904.57     23.83 o 
   1  -4  11      201.49      195.24     12.31 o 
   2  -4  11     1841.43     1857.09     28.43 o 
   3  -4  11     1927.64     1930.25     34.00 o 
   4  -4  11      138.15      126.04      9.16 o 
   5  -4  11     3405.72     3349.62     48.58 o 
   6  -4  11      447.05      459.35     14.53 o 
   7  -4  11      881.04      899.99     21.78 o 
   8  -4  11       11.17        7.51      7.18 o 
   9  -4  11      694.13      708.92     21.42 o 
  -7  -3  11      170.91      158.37     17.33 o 
  -6  -3  11      431.90      448.01     16.30 o 
  -5  -3  11      235.31      242.56     12.46 o 
  -4  -3  11     1114.67     1129.49     26.38 o 
  -3  -3  11      300.54      310.65     12.87 o 
  -2  -3  11      469.92      483.88     18.93 o 
  -1  -3  11     1896.68     1903.07     31.48 o 
   0  -3  11     1076.59     1063.96     21.35 o 
   1  -3  11       11.29       14.35      6.51 o 
   2  -3  11      436.39      403.22     13.81 o 
   3  -3  11     1646.34     1636.49     26.54 o 
   4  -3  11      345.08      362.29     12.39 o 
   5  -3  11       29.44       35.71      6.64 o 
   6  -3  11      282.91      268.91     11.18 o 
   7  -3  11      270.86      263.58     13.41 o 
   8  -3  11      107.81       99.23      9.63 o 
   9  -3  11      372.79      434.50     20.76 o 
  -8  -2  11      679.90      668.66     39.21 o 
  -7  -2  11      162.79      190.31     10.69 o 
  -6  -2  11       63.35       71.58      9.67 o 
  -5  -2  11      563.75      534.24     18.60 o 
  -4  -2  11     1081.35     1088.88     24.06 o 
  -3  -2  11     1760.19     1753.89     30.53 o 
  -2  -2  11     1100.83     1097.43     27.48 o 
  -1  -2  11      258.20      235.03     11.61 o 
   0  -2  11      883.53      887.57     20.29 o 
   1  -2  11      216.15      229.77     12.10 o 
   2  -2  11       44.40       47.99      7.17 o 
   3  -2  11       37.35       36.51      7.23 o 
   4  -2  11      256.97      248.73     12.01 o 
   5  -2  11        6.26        5.44      5.68 o 
   6  -2  11        3.97        1.86      6.38 o 
   7  -2  11       48.56       55.77      9.39 o 
   8  -2  11      136.05      141.25     12.64 o 
   9  -2  11        8.58       20.72     12.38 o 
  -8  -1  11      109.14      118.63     12.69 o 
  -7  -1  11       63.09       70.21      9.12 o 
  -6  -1  11      921.75      915.69     24.42 o 
  -5  -1  11        9.80        2.13      6.50 o 
  -4  -1  11       23.27       18.48      8.00 o 
  -3  -1  11        3.08        2.12      6.26 o 
  -2  -1  11       86.34       99.26      7.44 o 
  -1  -1  11      511.72      504.18     18.50 o 
   0  -1  11      540.82      501.40     16.60 o 
   1  -1  11        6.32       13.74      6.50 o 
   2  -1  11      130.38      147.57      8.91 o 
   3  -1  11      334.29      294.72     11.81 o 
   4  -1  11     1923.30     1932.33     39.60 o 
   5  -1  11        0.31        0.24      7.18 o 
   6  -1  11        1.81        5.41      8.39 o 
   7  -1  11      587.23      644.72     22.38 o 
   8  -1  11       22.95       27.88      8.94 o 
  -9   0  11      192.53      216.92     17.39 o 
  -8   0  11      101.55      126.47     18.47 o 
  -7   0  11      103.09      106.48      9.70 o 
  -6   0  11      498.46      487.82     16.81 o 
  -5   0  11      266.15      249.01     12.35 o 
  -4   0  11       19.27       14.00      7.03 o 
  -3   0  11       29.36       34.00      7.69 o 
  -2   0  11     3322.43     3282.53     47.12 o 
  -1   0  11     2100.37     2047.93     34.61 o 
   0   0  11      102.99      114.31      9.88 o 
   1   0  11      314.77      317.89     13.77 o 
   2   0  11      500.02      465.89     16.08 o 
   3   0  11      286.30      292.05     18.61 o 
   4   0  11      105.99       83.42     10.76 o 
   5   0  11      285.34      294.66     13.84 o 
   6   0  11       23.45       15.97      8.44 o 
   7   0  11       76.21       76.01     11.28 o 
   8   0  11      585.34      606.83     17.35 o 
  -9   1  11      194.97      256.36     26.53 o 
  -8   1  11       39.68       36.99      9.45 o 
  -7   1  11       10.14       14.09      7.10 o 
  -6   1  11      101.50       97.20      9.21 o 
  -5   1  11        3.57       15.25      7.99 o 
  -4   1  11     1660.54     1660.15     31.45 o 
  -3   1  11      451.39      478.39     18.93 o 
  -2   1  11      251.81      238.71     14.37 o 
  -1   1  11       27.66       20.64      6.67 o 
   0   1  11       29.66       30.60      6.49 o 
   1   1  11        6.62        7.89      6.83 o 
   2   1  11      760.11      761.27     24.44 o 
   3   1  11       92.24       82.96     10.20 o 
   4   1  11      532.18      547.82     19.59 o 
   5   1  11       23.03       13.32      7.77 o 
   6   1  11      249.58      251.78     13.41 o 
   7   1  11       59.92       69.97     10.17 o 
  -9   2  11       20.97        8.25      9.91 o 
  -8   2  11       41.66       34.83     10.07 o 
  -7   2  11       60.52       41.54      9.62 o 
  -6   2  11     1404.90     1340.55     33.97 o 
  -5   2  11      293.89      295.98     16.49 o 
  -4   2  11        9.52       20.35      7.37 o 
  -3   2  11     1730.05     1721.15     35.58 o 
  -2   2  11       14.80       29.74      7.83 o 
  -1   2  11     1130.92     1126.81     23.46 o 
   0   2  11      434.87      395.36     17.04 o 
   1   2  11        2.71        5.54      8.63 o 
   2   2  11      872.10      802.93     28.33 o 
   3   2  11        2.23       15.54     13.22 o 
   4   2  11      492.29      468.09     19.29 o 
   5   2  11     1139.70     1123.58     36.04 o 
   6   2  11      157.69      150.04     11.24 o 
   7   2  11      206.58      229.19     12.88 o 
  -9   3  11      458.64      499.53     34.91 o 
  -8   3  11       75.00       83.80     10.87 o 
  -7   3  11      463.80      493.76     19.85 o 
  -6   3  11       14.10       19.27      8.56 o 
  -5   3  11       29.86       20.23      9.96 o 
  -4   3  11      772.18      785.44     28.20 o 
  -3   3  11      105.28       96.58     10.57 o 
  -2   3  11      353.77      361.33     17.35 o 
  -1   3  11     1480.51     1402.37     29.51 o 
   0   3  11      162.03      144.88     11.43 o 
   1   3  11      625.51      614.98     25.23 o 
   2   3  11      864.69      922.88     30.73 o 
   3   3  11      148.60      122.31     12.86 o 
   4   3  11      590.01      597.90     22.21 o 
   5   3  11       51.64       49.76      7.48 o 
   6   3  11        2.48        0.06      6.24 o 
  -9   4  11      385.83      391.74     15.99 o 
  -8   4  11      382.30      397.14     16.12 o 
  -7   4  11      218.08      201.59     13.09 o 
  -6   4  11      281.56      299.83     14.13 o 
  -5   4  11      422.36      414.12     18.83 o 
  -4   4  11      262.29      267.75     17.32 o 
  -3   4  11        1.62       -3.63      9.40 o 
  -2   4  11      226.81      203.58     15.93 o 
  -1   4  11      124.05       99.87     11.28 o 
   0   4  11       94.24      104.00     10.94 o 
   1   4  11      244.15      241.27     15.00 o 
   2   4  11      155.70      151.33     16.44 o 
   3   4  11       24.44       23.88      8.92 o 
   4   4  11        1.54        3.99      6.57 o 
   5   4  11        0.18       -2.11      5.73 o 
  -9   5  11      153.57      151.77     15.48 o 
  -8   5  11     1187.52     1187.36     30.04 o 
  -7   5  11        7.74        7.02      8.53 o 
  -6   5  11       93.00      105.73     10.26 o 
  -5   5  11      368.52      358.11     22.85 o 
  -4   5  11      138.20      146.40     16.75 o 
  -3   5  11      304.49      317.51     18.88 o 
  -2   5  11      382.48      377.09     17.72 o 
  -1   5  11      776.83      759.52     28.10 o 
   0   5  11        0.43        0.32      9.31 o 
   1   5  11        4.12        0.88      7.58 o 
   2   5  11     1325.85     1381.11     30.79 o 
   3   5  11       29.88       23.66      8.36 o 
   4   5  11       37.51       29.38      6.80 o 
  -8   6  11      218.48      285.57     14.44 o 
  -7   6  11      717.65      688.41     22.60 o 
  -6   6  11       78.59       69.49     10.13 o 
  -5   6  11       50.64       61.83     15.96 o 
  -4   6  11     1278.97     1285.55     41.21 o 
  -3   6  11        3.89        6.04      7.47 o 
  -2   6  11      209.55      199.86     13.94 o 
  -1   6  11      157.47      154.86     14.13 o 
   0   6  11        3.74        5.25      8.70 o 
   1   6  11       50.42       38.90     10.46 o 
   2   6  11      147.30      159.30     13.42 o 
   3   6  11       61.93       70.07      8.37 o 
  -8   7  11       72.12      120.18     34.07 o 
  -7   7  11      246.80      212.18     18.73 o 
  -6   7  11      241.27      232.91     13.80 o 
  -5   7  11      332.37      328.00     20.44 o 
  -4   7  11       17.30       18.97     10.55 o 
  -3   7  11      298.00      288.60     14.56 o 
  -2   7  11        2.59       -0.13      8.11 o 
  -1   7  11        1.31       10.16      8.10 o 
   0   7  11      236.91      228.92     14.23 o 
   1   7  11       33.22       27.83      7.12 o 
   2   7  11      113.60      105.19     12.97 o 
  -7   8  11      313.00      326.84     29.17 o 
  -6   8  11       15.65       21.55      8.90 o 
  -5   8  11      317.52      346.07     18.55 o 
  -4   8  11       75.11       61.23     10.65 o 
  -3   8  11      118.14      130.75     17.03 o 
  -2   8  11      107.20      113.24     10.03 o 
  -1   8  11      169.21      206.31     11.63 o 
   0   8  11        0.11       -7.40      7.40 o 
   2  -9  12        4.26       23.26     17.16 o 
   3  -9  12       86.31       62.31     12.01 o 
   4  -9  12        2.26        6.35     13.68 o 
   5  -9  12      105.83      105.55     17.58 o 
  -1  -8  12      342.20      446.07     36.41 o 
   0  -8  12      195.38      180.79     24.30 o 
   1  -8  12      188.29      197.33     30.38 o 
   2  -8  12      109.20      113.76     15.60 o 
   3  -8  12       10.92        7.77     12.25 o 
   4  -8  12       54.41       35.36      8.93 o 
   5  -8  12       49.72       49.69      7.63 o 
   6  -8  12        8.34       19.65      9.82 o 
   7  -8  12      143.71      155.11     13.81 o 
  -3  -7  12       57.25        4.29     20.69 o 
  -2  -7  12        0.95      -26.04     26.04 o 
  -1  -7  12       42.01       34.39     13.92 o 
   0  -7  12       82.63      102.17     27.81 o 
   1  -7  12       20.81       27.38     16.62 o 
   2  -7  12      503.12      540.08     34.79 o 
   3  -7  12      171.14      164.15     13.50 o 
   4  -7  12       39.73       48.97      8.91 o 
   5  -7  12     1225.85     1269.58     25.87 o 
   6  -7  12        2.89       -0.23      6.52 o 
   7  -7  12      855.50      870.39     25.27 o 
  -3  -6  12      171.13      150.45     19.79 o 
  -2  -6  12      423.23      381.01     44.55 o 
  -1  -6  12       86.54       67.70     12.98 o 
   0  -6  12      526.30      518.13     21.75 o 
   1  -6  12      867.71      857.96     27.56 o 
   2  -6  12      166.61      190.21     14.73 o 
   3  -6  12        8.48       10.33      7.70 o 
   4  -6  12      439.35      412.82     17.88 o 
   5  -6  12       33.50       26.21      7.48 o 
   6  -6  12       16.14       14.26      6.21 o 
   7  -6  12      308.43      324.66     13.48 o 
   8  -6  12       14.72       13.79      7.51 o 
  -5  -5  12      104.31      115.90     21.80 o 
  -4  -5  12       16.89       13.09     11.81 o 
  -3  -5  12      112.98      120.07     12.98 o 
  -2  -5  12       69.05       70.16     13.39 o 
  -1  -5  12      169.82      150.15     23.38 o 
   0  -5  12      179.23      160.48     15.54 o 
   1  -5  12      120.28      124.43     12.54 o 
   2  -5  12       25.90       35.48     10.62 o 
   3  -5  12      378.97      350.90     16.65 o 
   4  -5  12      505.24      486.51     17.95 o 
   5  -5  12       68.38       68.74      9.40 o 
   6  -5  12       19.45       15.16      7.06 o 
   7  -5  12      215.48      217.52     11.69 o 
   8  -5  12       14.10       24.59      8.27 o 
  -6  -4  12      459.82      498.04     40.23 o 
  -5  -4  12      440.29      448.84     17.89 o 
  -4  -4  12       63.66       48.94      7.61 o 
  -3  -4  12      347.38      344.13     28.76 o 
  -2  -4  12        7.78        1.57      9.67 o 
  -1  -4  12     1627.68     1560.94     37.49 o 
   0  -4  12     1227.43     1214.66     29.79 o 
   1  -4  12      196.29      184.50     12.44 o 
   2  -4  12       33.50       27.98      8.10 o 
   3  -4  12      230.69      230.04     12.95 o 
   4  -4  12      511.47      512.69     16.80 o 
   5  -4  12      137.90      134.56      8.66 o 
   6  -4  12       29.42       29.34     10.43 o 
   7  -4  12        1.71        3.62      9.00 o 
   8  -4  12       26.62       33.12      6.48 o 
  -7  -3  12      191.88      180.06     15.77 o 
  -6  -3  12       44.36       51.87      7.59 o 
  -5  -3  12     1133.63     1163.03     25.32 o 
  -4  -3  12       62.74       49.25     11.22 o 
  -3  -3  12        2.47       -1.28      7.64 o 
  -2  -3  12        2.19        2.70      8.83 o 
  -1  -3  12       76.84       57.70      8.56 o 
   0  -3  12      278.55      282.26     12.21 o 
   1  -3  12        0.33        4.30      6.76 o 
   2  -3  12     1079.18     1050.47     22.87 o 
   3  -3  12       51.10       54.16      6.87 o 
   4  -3  12      140.17      132.48      8.63 o 
   5  -3  12      739.49      729.78     19.66 o 
   6  -3  12        0.38        8.09      9.05 o 
   7  -3  12        0.74        7.57      7.34 o 
   8  -3  12      172.17      162.95     11.86 o 
  -7  -2  12      605.56      681.89     30.42 o 
  -6  -2  12     1663.49     1716.43     39.43 o 
  -5  -2  12     1179.19     1199.08     25.31 o 
  -4  -2  12       91.15       88.34      9.13 o 
  -3  -2  12      638.59      632.10     18.86 o 
  -2  -2  12       60.74       46.81     10.36 o 
  -1  -2  12      771.89      730.15     21.31 o 
   0  -2  12       75.86       70.38      8.04 o 
   1  -2  12      323.28      319.13     14.17 o 
   2  -2  12       15.69       14.20      8.97 o 
   3  -2  12       33.10       38.97      8.26 o 
   4  -2  12      140.66      125.06     10.14 o 
   5  -2  12       48.16       41.75      7.24 o 
   6  -2  12        0.53       -7.63      7.63 o 
   7  -2  12      236.04      239.01     13.36 o 
   8  -2  12        1.05       -3.10      6.70 o 
  -8  -1  12        7.81       31.04     26.65 o 
  -7  -1  12      414.67      456.91     15.19 o 
  -6  -1  12       28.50       26.68      7.33 o 
  -5  -1  12      462.10      448.12     14.73 o 
  -4  -1  12     1156.56     1102.32     26.21 o 
  -3  -1  12      645.42      614.14     20.22 o 
  -2  -1  12      306.02      318.89     14.88 o 
  -1  -1  12       32.85       30.52      7.75 o 
   0  -1  12     1331.82     1339.78     35.38 o 
   1  -1  12     1353.04     1360.32     30.48 o 
   2  -1  12        1.29       10.04      8.52 o 
   3  -1  12      519.47      495.38     19.14 o 
   4  -1  12        1.11       -4.63      8.26 o 
   5  -1  12      704.72      698.74     25.09 o 
   6  -1  12      182.80      144.94     12.23 o 
   7  -1  12      124.37      138.19     14.89 o 
   8  -1  12      190.29      204.92     14.94 o 
  -8   0  12        0.11      -10.23     10.23 o 
  -7   0  12      730.38      786.00     25.91 o 
  -6   0  12      147.75      149.84     12.01 o 
  -5   0  12     1889.07     1944.96     33.09 o 
  -4   0  12      110.01      117.19     10.66 o 
  -3   0  12        0.98       -8.61      8.61 o 
  -2   0  12      713.17      696.06     18.82 o 
  -1   0  12      743.30      706.10     23.81 o 
   0   0  12      621.60      603.50     18.07 o 
   1   0  12       30.54       37.08      7.36 o 
   2   0  12      427.81      458.52     16.89 o 
   3   0  12      130.97      128.05     12.22 o 
   4   0  12      124.24      123.57     12.83 o 
   5   0  12      384.02      391.99     16.59 o 
   6   0  12       14.21       19.46      7.64 o 
   7   0  12        0.43        2.87     10.04 o 
  -8   1  12      109.46      142.58     17.58 o 
  -7   1  12        4.69        7.55      7.56 o 
  -6   1  12      111.99      119.11     11.52 o 
  -5   1  12     1451.90     1522.18     34.79 o 
  -4   1  12        0.95        1.92      8.17 o 
  -3   1  12       44.78       26.74      9.16 o 
  -2   1  12     2501.26     2473.67     58.45 o 
  -1   1  12       16.77       33.03      8.33 o 
   0   1  12       75.64       75.49      9.07 o 
   1   1  12      691.95      660.15     22.69 o 
   2   1  12      163.31      149.20     13.56 o 
   3   1  12        2.07       -4.35      8.11 o 
   4   1  12      123.67      117.14     11.07 o 
   5   1  12      115.49      119.97     12.07 o 
   6   1  12      193.18      180.48     11.67 o 
   7   1  12      434.90      413.61     32.19 o 
  -9   2  12        7.01      -10.59     13.32 o 
  -8   2  12      625.59      616.41     26.23 o 
  -7   2  12      501.44      548.92     26.74 o 
  -6   2  12       12.34       14.28      8.03 o 
  -5   2  12       93.95       98.19     11.05 o 
  -4   2  12        0.96       -1.05      8.32 o 
  -3   2  12       14.99       21.24      9.80 o 
  -2   2  12      450.92      503.88     38.21 o 
  -1   2  12      189.65      196.06     12.02 o 
   0   2  12      147.07      146.80     11.79 o 
   1   2  12      962.50      835.47     28.42 o 
   2   2  12     2665.07     2621.03     53.95 o 
   3   2  12      320.23      328.83     18.49 o 
   4   2  12       33.98       37.86      8.42 o 
   5   2  12        9.22       20.66      9.30 o 
   6   2  12       15.57       19.29      7.22 o 
  -9   3  12        4.90       -5.71     12.69 o 
  -8   3  12      325.31      345.97     24.44 o 
  -7   3  12        5.19        0.03      8.64 o 
  -6   3  12        8.21        1.20      9.20 o 
  -5   3  12       87.52       96.66     12.01 o 
  -4   3  12      373.65      436.20     31.63 o 
  -3   3  12       16.50       21.70      9.79 o 
  -2   3  12     2352.76     2193.11     39.64 o 
  -1   3  12      109.80      100.85     12.58 o 
   0   3  12      987.83      960.62     27.67 o 
   1   3  12      150.72      151.78     14.67 o 
   2   3  12      117.49      109.55     12.42 o 
   3   3  12      253.23      290.45     17.27 o 
   4   3  12      458.55      447.10     19.38 o 
   5   3  12       78.91       73.20     11.71 o 
   6   3  12       16.43       -8.08      8.87 o 
  -8   4  12      259.37      259.01     20.02 o 
  -7   4  12      457.00      488.44     20.97 o 
  -6   4  12       31.00       15.90      8.20 o 
  -5   4  12      435.10      449.05     21.34 o 
  -4   4  12       18.89        9.53      9.46 o 
  -3   4  12       17.28       11.54      9.63 o 
  -2   4  12      922.27      842.90     31.83 o 
  -1   4  12       79.59       76.12      9.65 o 
   0   4  12       24.44       27.49      8.49 o 
   1   4  12      648.45      674.42     25.68 o 
   2   4  12        1.43        9.50      8.51 o 
   3   4  12      424.56      436.29     22.55 o 
   4   4  12       28.91       23.72     10.62 o 
   5   4  12       41.09       26.91      8.20 o 
  -8   5  12       17.32       27.62     11.60 o 
  -7   5  12      159.98      182.11     19.70 o 
  -6   5  12        0.40       -1.96     12.23 o 
  -5   5  12       32.18       26.38     16.05 o 
  -4   5  12       91.11       87.06     13.80 o 
  -3   5  12      419.18      413.28     21.07 o 
  -2   5  12     1422.45     1469.53     43.69 o 
  -1   5  12      138.30      127.19     12.76 o 
   0   5  12       19.14       16.99     12.08 o 
   1   5  12      349.43      345.73     21.09 o 
   2   5  12       55.72       56.39     12.46 o 
   3   5  12        5.58       15.43     12.79 o 
   4   5  12       72.62       57.92     10.58 o 
  -8   6  12       19.43        9.12     10.66 o 
  -7   6  12      312.46      370.09     24.46 o 
  -6   6  12       86.43      102.26     17.21 o 
  -5   6  12      176.31      185.36     25.10 o 
  -4   6  12       21.39       33.27      9.13 o 
  -3   6  12      149.48      152.70     13.47 o 
  -2   6  12       67.73       63.92     13.31 o 
  -1   6  12       45.26       51.19     10.32 o 
   0   6  12       28.42       23.25      9.58 o 
   1   6  12      366.66      385.29     16.92 o 
   2   6  12        0.02        2.79     13.19 o 
  -7   7  12      410.92      422.55     23.15 o 
  -6   7  12       13.19       29.29     11.69 o 
  -5   7  12     1000.79     1039.26     32.67 o 
  -4   7  12     1347.14     1395.37     39.13 o 
  -3   7  12       35.66       39.36     10.64 o 
  -2   7  12       34.15       22.77      9.87 o 
  -1   7  12       76.29       89.64     12.68 o 
   0   7  12       50.40       43.39      7.62 o 
   1   7  12      204.62      184.70     14.77 o 
  -5   8  12        3.01        6.64     13.09 o 
  -4   8  12        0.46       14.03     14.40 o 
  -3   8  12      107.15      114.39     14.24 o 
  -2   8  12       15.21       14.45      9.02 o 
   1  -8  13      451.17      497.84     37.75 o 
   2  -8  13       29.58       28.14     11.62 o 
   3  -8  13        8.09       -2.54      9.41 o 
   4  -8  13       94.39       96.99     13.29 o 
   5  -8  13      362.79      390.37     29.62 o 
  -1  -7  13        9.63        6.65     15.40 o 
   0  -7  13      226.34      316.27     60.98 o 
   1  -7  13      217.72      199.36     21.28 o 
   2  -7  13        5.24       14.59      8.14 o 
   3  -7  13      262.88      236.91     14.52 o 
   4  -7  13      341.63      348.43     14.82 o 
   5  -7  13       16.19       26.73      6.98 o 
   6  -7  13      170.51      193.26     16.24 o 
   7  -7  13       53.59       59.91     14.87 o 
  -3  -6  13       74.61       42.07     16.66 o 
  -2  -6  13       44.17       27.15      9.84 o 
  -1  -6  13       80.10       70.39     12.13 o 
   0  -6  13       15.18       14.08     21.41 o 
   1  -6  13      192.72      200.24     18.84 o 
   2  -6  13      506.54      529.48     26.39 o 
   3  -6  13     1493.06     1417.59     32.05 o 
   4  -6  13        0.03       -1.93      6.08 o 
   5  -6  13      213.01      199.50     10.08 o 
   6  -6  13       38.28       46.61      6.67 o 
   7  -6  13       14.09       19.00      6.21 o 
  -3  -5  13      302.65      281.46     20.39 o 
  -2  -5  13       92.89       98.65     13.95 o 
  -1  -5  13      385.63      341.27     24.43 o 
   0  -5  13       56.04       49.85     12.00 o 
   1  -5  13     1934.89     1972.86     65.61 o 
   2  -5  13       75.96       88.84     10.12 o 
   3  -5  13       15.79       24.29      8.09 o 
   4  -5  13     1313.54     1299.77     25.65 o 
   5  -5  13      284.97      276.41     11.82 o 
   6  -5  13        0.27       17.23      7.65 o 
   7  -5  13      228.85      238.40     12.17 o 
  -5  -4  13      659.94      731.40     47.17 o 
  -4  -4  13      371.97      437.55     18.36 o 
  -3  -4  13      280.51      296.68     23.66 o 
  -2  -4  13       82.22       61.93     10.59 o 
  -1  -4  13      116.87      138.27     16.65 o 
   0  -4  13       29.85       35.05     10.01 o 
   1  -4  13       55.61       70.67     10.96 o 
   2  -4  13        2.84       10.34      7.93 o 
   3  -4  13      278.73      257.08     13.21 o 
   4  -4  13        4.18        0.43      6.74 o 
   5  -4  13      226.92      222.84     11.95 o 
   6  -4  13       38.73       27.79     10.22 o 
   7  -4  13      129.79      126.68     12.01 o 
   8  -4  13       14.97        9.37      8.23 o 
  -6  -3  13       30.88       42.94      9.58 o 
  -5  -3  13     1421.66     1412.06     29.69 o 
  -4  -3  13       63.74       65.70      9.73 o 
  -3  -3  13     1201.51     1186.39     31.14 o 
  -2  -3  13       16.45        7.36      8.27 o 
  -1  -3  13     1028.33     1058.79     27.96 o 
   0  -3  13      512.05      498.09     19.70 o 
   1  -3  13     1457.14     1447.10     31.30 o 
   2  -3  13      114.41       98.05     10.04 o 
   3  -3  13      267.96      259.15     11.62 o 
   4  -3  13      678.53      686.97     20.52 o 
   5  -3  13      123.90      115.36     10.56 o 
   6  -3  13      167.42      171.29     11.79 o 
   7  -3  13      407.35      415.78     31.54 o 
   8  -3  13      126.59      134.58     18.60 o 
  -7  -2  13      169.71      214.07     22.70 o 
  -6  -2  13     1024.85     1129.67     25.82 o 
  -5  -2  13       87.91       81.57      9.88 o 
  -4  -2  13      178.23      164.65     11.05 o 
  -3  -2  13      431.77      430.68     22.06 o 
  -2  -2  13       11.21        5.39      7.85 o 
  -1  -2  13      181.42      169.27     13.35 o 
   0  -2  13        7.28        9.28      9.60 o 
   1  -2  13       38.24       44.32      8.82 o 
   2  -2  13      240.68      256.44     17.02 o 
   3  -2  13     1580.50     1529.56     24.60 o 
   4  -2  13     2536.87     2523.33     42.13 o 
   5  -2  13      117.47      116.02     10.46 o 
   6  -2  13       54.69       66.29     11.12 o 
   7  -2  13       59.22       63.35     12.08 o 
  -7  -1  13       18.47       21.34     10.67 o 
  -6  -1  13      379.56      376.35     14.37 o 
  -5  -1  13       42.77       34.10      6.75 o 
  -4  -1  13      172.92      168.86     12.03 o 
  -3  -1  13      383.25      386.72     18.02 o 
  -2  -1  13      341.75      298.76     13.99 o 
  -1  -1  13      940.40      943.00     26.08 o 
   0  -1  13      205.36      191.47     16.54 o 
   1  -1  13       38.30       42.01      8.77 o 
   2  -1  13       52.52       45.86      8.37 o 
   3  -1  13      120.59      104.46     10.61 o 
   4  -1  13      129.40      120.63     11.33 o 
   5  -1  13       11.61       14.95      8.05 o 
   6  -1  13        0.87        3.67      7.32 o 
   7  -1  13      155.42      163.44     11.99 o 
  -8   0  13      229.22      250.16     23.37 o 
  -7   0  13        1.53       27.99     19.56 o 
  -6   0  13       95.76      104.49     10.47 o 
  -5   0  13       21.23       13.01      7.46 o 
  -4   0  13       29.97       34.50      8.46 o 
  -3   0  13      194.59      182.22     13.48 o 
  -2   0  13      242.66      236.48     22.11 o 
  -1   0  13       37.27       42.32      9.91 o 
   0   0  13     1566.92     1477.98     31.37 o 
   1   0  13      404.42      416.04     14.45 o 
   2   0  13      814.23      762.30     21.38 o 
   3   0  13       88.79       70.73      9.65 o 
   4   0  13      108.57      118.45     11.89 o 
   5   0  13       71.32       99.57     10.34 o 
   6   0  13      377.22      415.16     19.79 o 
   7   0  13        1.04        6.40     10.67 o 
  -8   1  13        0.49      -10.76     10.76 o 
  -7   1  13       15.96       16.14      9.57 o 
  -6   1  13      824.72      857.68     25.79 o 
  -5   1  13      121.24      122.53     11.89 o 
  -4   1  13      126.82      123.37     10.81 o 
  -3   1  13     1123.19     1136.97     31.59 o 
  -2   1  13      395.80      370.15     17.97 o 
  -1   1  13     1714.44     1723.12     33.55 o 
   0   1  13       12.73       -7.68      9.38 o 
   1   1  13      122.33      131.86     13.54 o 
   2   1  13      500.26      495.98     22.24 o 
   3   1  13        2.14        0.41      7.87 o 
   4   1  13      480.54      474.15     20.69 o 
   5   1  13      697.33      718.85     34.35 o 
   6   1  13      175.26      174.96     16.33 o 
  -8   2  13      247.33      266.86     19.86 o 
  -7   2  13      266.47      298.58     18.24 o 
  -6   2  13      101.94      121.82     11.87 o 
  -5   2  13       79.08       74.71     10.75 o 
  -4   2  13       59.94       59.96     12.71 o 
  -3   2  13      319.84      321.76     23.60 o 
  -2   2  13       62.86       54.05      8.14 o 
  -1   2  13      636.08      584.50     25.27 o 
   0   2  13      116.62       94.64     14.74 o 
   1   2  13        7.53        7.80      9.07 o 
   2   2  13      653.03      673.05     25.48 o 
   3   2  13      277.33      265.68     15.88 o 
   4   2  13      841.79      889.56     23.31 o 
   5   2  13        0.06       15.00     10.39 o 
   6   2  13        0.93        8.98     13.28 o 
  -8   3  13      332.25      338.94     17.92 o 
  -7   3  13        7.22       18.10      8.04 o 
  -6   3  13      153.03      131.35     13.83 o 
  -5   3  13      132.22      135.89     19.28 o 
  -4   3  13      115.39      125.32     13.31 o 
  -3   3  13      547.05      587.97     25.07 o 
  -2   3  13       68.30       77.76     11.82 o 
  -1   3  13      201.61      206.16     12.63 o 
   0   3  13       72.45       73.03     10.01 o 
   1   3  13      139.54      153.34     13.58 o 
   2   3  13       45.71       25.13      9.21 o 
   3   3  13       31.21       31.25      8.64 o 
   4   3  13       26.37       22.61      8.25 o 
   5   3  13      213.22      227.01     16.31 o 
  -8   4  13      208.53      207.71     28.36 o 
  -7   4  13        3.67       -5.72     16.23 o 
  -6   4  13        4.70       -4.76      9.51 o 
  -5   4  13       40.48       32.53     11.60 o 
  -4   4  13        3.59        2.23     11.49 o 
  -3   4  13      370.36      348.45     19.35 o 
  -2   4  13       60.39       55.67     11.12 o 
  -1   4  13      635.73      644.48     25.06 o 
   0   4  13       36.94       49.61      9.33 o 
   1   4  13      445.43      466.19     20.34 o 
   2   4  13     1668.60     1761.10     49.88 o 
   3   4  13       33.77       34.04      7.26 o 
   4   4  13      127.91      117.50     10.39 o 
  -7   5  13       75.65       84.92     13.58 o 
  -6   5  13      154.57      138.00     20.14 o 
  -5   5  13      125.52      121.39     15.87 o 
  -4   5  13      100.94      100.57     11.59 o 
  -3   5  13      121.19      106.18     12.64 o 
  -2   5  13       86.28       85.62     11.55 o 
  -1   5  13      237.36      234.35     18.66 o 
   0   5  13      378.54      361.83     28.30 o 
   1   5  13        5.50       10.58      8.52 o 
   2   5  13       91.00       96.40     10.99 o 
   3   5  13        0.27        1.73     10.90 o 
  -7   6  13      176.59      164.56     15.38 o 
  -6   6  13      278.61      275.77     20.84 o 
  -5   6  13      268.69      231.53     20.57 o 
  -4   6  13      402.08      376.37     17.38 o 
  -3   6  13      502.21      507.94     25.43 o 
  -2   6  13      393.47      382.39     21.10 o 
  -1   6  13      118.82      123.33     13.14 o 
   0   6  13       19.76       16.00      8.78 o 
   1   6  13       89.53       92.29     10.09 o 
  -5   7  13      517.67      503.95     24.72 o 
  -4   7  13        5.70        6.44      8.31 o 
  -3   7  13       97.75      130.23     12.43 o 
  -2   7  13      113.64      106.08     10.69 o 
  -1   7  13        3.03       -2.78      7.30 o 
   2  -8  14        1.14      -13.52     14.85 o 
   3  -8  14      749.01      847.05     43.89 o 
   0  -7  14      275.70      285.53     30.01 o 
   1  -7  14      206.12      182.59     25.64 o 
   2  -7  14      471.95      476.80     21.54 o 
   3  -7  14        2.51        7.69      8.67 o 
   4  -7  14       24.59       35.66      8.94 o 
   5  -7  14       21.83       13.77     12.54 o 
  -2  -6  14       27.75       26.17     15.71 o 
  -1  -6  14      635.85      584.55     29.84 o 
   0  -6  14      241.13      274.81     63.71 o 
   1  -6  14        6.23       12.55      9.62 o 
   2  -6  14       25.95       34.81      9.49 o 
   3  -6  14        4.37       12.84      7.16 o 
   4  -6  14      136.13      164.54     15.29 o 
   5  -6  14      604.66      622.38     16.27 o 
   6  -6  14      360.19      414.52     17.09 o 
  -4  -5  14       69.99       46.66     16.01 o 
  -3  -5  14      928.71      665.55    309.05 o 
  -2  -5  14      186.46      210.94     16.69 o 
  -1  -5  14        6.22        5.41      9.24 o 
   0  -5  14     2026.07     2128.47     54.77 o 
   1  -5  14      113.13      126.68     13.11 o 
   2  -5  14      618.56      585.77     23.13 o 
   3  -5  14      170.61      186.41     11.48 o 
   4  -5  14        3.84       -0.70      6.48 o 
   5  -5  14      326.89      329.57     12.90 o 
   6  -5  14        3.60       -7.57      7.57 o 
   7  -5  14       71.71      117.38     17.87 o 
  -5  -4  14       48.51       29.80     13.15 o 
  -4  -4  14      268.57      294.30     18.16 o 
  -3  -4  14       13.78       -1.16     13.48 o 
  -2  -4  14        3.58        1.97     12.39 o 
  -1  -4  14       20.84        1.96     11.16 o 
   0  -4  14      422.79      444.81     22.09 o 
   1  -4  14       12.65       25.02     13.72 o 
   2  -4  14       15.65       21.80      8.51 o 
   3  -4  14      301.48      314.71     13.43 o 
   4  -4  14       98.69      104.50      9.35 o 
   5  -4  14      475.80      491.29     19.51 o 
   6  -4  14      135.44      133.88     11.30 o 
   7  -4  14      181.63      209.43     24.23 o 
  -5  -3  14     1085.48     1146.58     41.72 o 
  -4  -3  14       20.46       24.56      7.85 o 
  -3  -3  14        0.99       -8.94      9.10 o 
  -2  -3  14      390.75      379.29     17.33 o 
  -1  -3  14        3.04       13.84      9.24 o 
   0  -3  14      407.08      463.99     27.61 o 
   1  -3  14       10.06        6.26      9.50 o 
   2  -3  14      396.40      408.81     17.07 o 
   3  -3  14        0.50       -1.12      6.89 o 
   4  -3  14      257.67      257.17     13.86 o 
   5  -3  14      406.17      417.81     18.07 o 
   6  -3  14      532.04      507.94     20.66 o 
   7  -3  14      166.21      207.57     15.42 o 
  -6  -2  14       20.15       28.61      8.18 o 
  -5  -2  14      735.42      833.68     25.68 o 
  -4  -2  14      534.43      545.09     18.31 o 
  -3  -2  14       32.23       25.09      8.92 o 
  -2  -2  14       14.69       12.69      8.08 o 
  -1  -2  14       19.90       23.09      8.01 o 
   0  -2  14      111.63      109.35     10.93 o 
   1  -2  14      444.64      424.41     18.61 o 
   2  -2  14      231.98      208.31     11.47 o 
   3  -2  14       16.29       27.94      7.43 o 
   4  -2  14       59.12       61.60      8.33 o 
   5  -2  14     1464.55     1477.94     39.07 o 
   6  -2  14      252.97      266.48     15.51 o 
   7  -2  14      177.25      181.67     17.69 o 
  -6  -1  14       99.56       91.15     15.14 o 
  -5  -1  14       70.34       74.46      8.21 o 
  -4  -1  14      731.88      761.46     19.91 o 
  -3  -1  14       39.90       39.46     10.88 o 
  -2  -1  14      932.54      885.36     25.21 o 
  -1  -1  14      537.82      505.89     22.29 o 
   0  -1  14        7.65       -0.70      7.37 o 
   1  -1  14      980.93      918.42     23.36 o 
   2  -1  14        5.74        3.78      6.88 o 
   3  -1  14      559.45      531.59     20.09 o 
   4  -1  14      269.44      245.82     12.62 o 
   5  -1  14      187.20      182.82     11.38 o 
   6  -1  14       55.65       90.07     14.77 o 
  -7   0  14       39.73       32.54     20.57 o 
  -6   0  14       68.59       70.28      9.80 o 
  -5   0  14      101.34      106.68     10.60 o 
  -4   0  14      108.43      106.06     10.16 o 
  -3   0  14      682.15      615.86     30.62 o 
  -2   0  14      435.71      420.13     19.75 o 
  -1   0  14        4.01        9.86      8.41 o 
   0   0  14        8.22       13.46      8.34 o 
   1   0  14       74.33       76.07      9.11 o 
   2   0  14        0.73       -1.19      7.65 o 
   3   0  14      411.47      415.07     22.69 o 
   4   0  14      148.22      145.66     11.22 o 
   5   0  14       55.52       48.59      9.96 o 
   6   0  14       86.85      110.13     30.34 o 
  -7   1  14      348.16      372.73     16.30 o 
  -6   1  14      143.38      145.08     11.25 o 
  -5   1  14      586.41      602.88     21.33 o 
  -4   1  14       34.41       34.60      8.74 o 
  -3   1  14      170.43      145.10     10.69 o 
  -2   1  14      307.58      350.51     17.24 o 
  -1   1  14       90.04      123.57     13.74 o 
   0   1  14       97.20      124.66     13.19 o 
   1   1  14       33.93       31.33      8.73 o 
   2   1  14       64.16       69.20      9.28 o 
   3   1  14      339.73      344.34     17.35 o 
   4   1  14       79.01       76.15      9.71 o 
   5   1  14      213.18      233.24     18.69 o 
  -7   2  14        8.87        3.05      7.10 o 
  -6   2  14      390.78      416.80     24.50 o 
  -5   2  14       38.51       21.21      9.47 o 
  -4   2  14       24.81       14.24      8.63 o 
  -3   2  14       36.71       31.90      9.12 o 
  -2   2  14     1478.90     1547.50     49.83 o 
  -1   2  14      729.17      725.85     27.15 o 
   0   2  14       21.42        6.94      9.38 o 
   1   2  14     1014.69     1001.37     29.88 o 
   2   2  14       83.44       80.48     10.87 o 
   3   2  14      226.61      226.26     12.41 o 
   4   2  14      230.94      246.18     15.00 o 
   5   2  14      318.47      339.27     19.41 o 
  -7   3  14      153.77      165.66     18.64 o 
  -6   3  14        6.22       -4.35      7.80 o 
  -5   3  14      270.21      258.06     17.01 o 
  -4   3  14      160.18      134.69     11.63 o 
  -3   3  14        0.87       13.33      9.15 o 
  -2   3  14        1.51       -0.08      7.67 o 
  -1   3  14        1.34       19.56      9.07 o 
   0   3  14       96.68       73.59     19.64 o 
   1   3  14       27.60       24.13      8.70 o 
   2   3  14      690.24      720.62     21.15 o 
   3   3  14      299.00      346.77     13.62 o 
   4   3  14      129.01      136.87     14.02 o 
  -7   4  14        0.15       -2.51      8.40 o 
  -6   4  14       15.67        2.54      7.73 o 
  -5   4  14        5.83        5.30      9.43 o 
  -4   4  14        0.28        4.36      9.74 o 
  -3   4  14       84.96       79.15      9.47 o 
  -2   4  14      731.70      740.87     25.47 o 
  -1   4  14      150.23      160.28     26.16 o 
   0   4  14      321.84      350.58     19.68 o 
   1   4  14       25.10       23.35      8.65 o 
   2   4  14       81.25       82.64      8.93 o 
   3   4  14      200.52      203.21     12.63 o 
  -6   5  14        3.80      -10.46     10.46 o 
  -5   5  14      254.71      282.47     17.22 o 
  -4   5  14       61.51       65.78      9.96 o 
  -3   5  14       27.65       43.09     10.76 o 
  -2   5  14        0.75        5.06      7.90 o 
  -1   5  14      656.16      670.48     42.12 o 
   0   5  14      275.00      247.51     19.99 o 
   1   5  14      248.22      253.11     14.77 o 
   2   5  14       46.74       43.36      9.29 o 
  -5   6  14       31.44       55.79     14.06 o 
  -4   6  14      914.47      955.67     33.00 o 
  -3   6  14       47.88       30.34      9.09 o 
  -2   6  14      228.02      248.71     14.75 o 
  -1   6  14      128.60      127.75     14.56 o 
   0   6  14        1.57        7.61     11.74 o 
   1  -7  15      101.23       90.08     17.09 o 
   2  -7  15      376.77      442.13     22.62 o 
   3  -7  15       21.19       23.53      8.97 o 
  -1  -6  15        0.58       32.08     15.04 o 
   0  -6  15       52.52       64.73     19.83 o 
   1  -6  15     1206.28     1267.58     49.67 o 
   2  -6  15      241.04      249.42     16.26 o 
   3  -6  15       28.07       44.06      9.85 o 
   4  -6  15      481.21      497.41     19.82 o 
   5  -6  15       25.83       22.87      8.03 o 
  -2  -5  15       20.93       58.87     22.52 o 
  -1  -5  15        5.54       12.73     20.02 o 
   0  -5  15       27.28       24.09     28.90 o 
   1  -5  15       71.60       89.97     18.68 o 
   2  -5  15       39.24       57.69     12.03 o 
   3  -5  15      564.82      600.84     24.99 o 
   4  -5  15        4.28       -4.48      8.10 o 
   5  -5  15       51.61       30.06      8.89 o 
  -3  -4  15      166.25      194.49     27.46 o 
  -2  -4  15       34.03       14.91     13.63 o 
  -1  -4  15      620.95      611.10     37.74 o 
   0  -4  15      242.44      256.70     17.98 o 
   1  -4  15     1029.62     1014.35     35.01 o 
   2  -4  15        0.33        2.94      8.73 o 
   3  -4  15      416.85      459.12     19.43 o 
   4  -4  15      546.27      556.94     19.70 o 
   5  -4  15        6.11        8.34      7.27 o 
   6  -4  15      177.48      199.72     32.94 o 
  -4  -3  15      159.90      185.55     24.80 o 
  -3  -3  15        5.10       -1.93     10.68 o 
  -2  -3  15       97.08       81.16     15.63 o 
  -1  -3  15      222.14      223.31     23.51 o 
   0  -3  15      294.14      279.91     16.86 o 
   1  -3  15      736.58      779.90     37.82 o 
   2  -3  15      188.04      187.56     14.25 o 
   3  -3  15      218.95      205.83     12.09 o 
   4  -3  15      457.80      477.65     18.74 o 
   5  -3  15        1.19        8.97      8.68 o 
   6  -3  15       19.54       38.02     30.95 o 
  -5  -2  15        2.02        1.70     14.30 o 
  -4  -2  15        2.10        4.90      7.76 o 
  -3  -2  15      245.27      253.18     16.91 o 
  -2  -2  15        9.76       17.94      9.55 o 
  -1  -2  15      126.22      151.15     10.83 o 
   0  -2  15      180.76      151.80     10.86 o 
   1  -2  15      389.23      387.68     17.05 o 
   2  -2  15        4.98       11.21      5.98 o 
   3  -2  15       87.60       91.13      8.67 o 
   4  -2  15       29.61       23.48      8.06 o 
   5  -2  15        0.05        4.33      6.34 o 
   6  -2  15      314.01      384.45     34.55 o 
  -6  -1  15      866.80      950.52     52.34 o 
  -5  -1  15       13.01       18.00      9.78 o 
  -4  -1  15       82.25       89.13      9.92 o 
  -3  -1  15      404.23      417.63     21.56 o 
  -2  -1  15      238.33      227.67     22.90 o 
  -1  -1  15       13.53        7.08      7.51 o 
   0  -1  15      313.32      304.08     14.39 o 
   1  -1  15       55.67       64.60      9.00 o 
   2  -1  15       20.25       19.96      7.85 o 
   3  -1  15       61.27       50.19      7.60 o 
   4  -1  15      521.31      537.03     17.42 o 
   5  -1  15      125.01      148.38      9.98 o 
  -6   0  15      238.11      281.97     21.42 o 
  -5   0  15      267.69      279.36     13.34 o 
  -4   0  15      133.88      142.95     13.27 o 
  -3   0  15        7.99       14.88      7.98 o 
  -2   0  15        0.49        9.66      8.48 o 
  -1   0  15     1892.01     1954.87     39.64 o 
   0   0  15      665.66      595.97     20.69 o 
   1   0  15       60.07       48.36     10.08 o 
   2   0  15       26.23       31.05      7.19 o 
   3   0  15       49.85       41.85      8.91 o 
   4   0  15       10.88        2.82      7.10 o 
   5   0  15       42.66       49.15     10.46 o 
  -6   1  15       20.68       41.23      8.07 o 
  -5   1  15       11.08        9.28      8.24 o 
  -4   1  15       18.72       57.38     14.28 o 
  -3   1  15      321.69      345.54     19.84 o 
  -2   1  15        0.04        8.61     10.37 o 
  -1   1  15       25.61       24.11      9.23 o 
   0   1  15       63.91       65.95     10.38 o 
   1   1  15        1.48        3.72      7.73 o 
   2   1  15       43.09       43.58      8.95 o 
   3   1  15        5.16        6.15      7.38 o 
   4   1  15       12.28       11.67      7.42 o 
  -6   2  15      180.60      184.52     10.78 o 
  -5   2  15      965.78      988.54     25.31 o 
  -4   2  15       19.25       21.07      7.81 o 
  -3   2  15      242.65      268.95     17.61 o 
  -2   2  15      505.32      473.54     21.45 o 
  -1   2  15     1114.54     1037.95     34.63 o 
   0   2  15        3.41       -2.65      7.46 o 
   1   2  15     2186.53     2276.09     52.33 o 
   2   2  15      136.72      128.13     11.14 o 
   3   2  15      452.92      426.41     14.36 o 
   4   2  15        2.13      158.57    135.51 o 
  -6   3  15      394.35      435.94     18.99 o 
  -5   3  15       30.98       38.70      8.52 o 
  -4   3  15        1.00        2.62      8.57 o 
  -3   3  15        0.93        4.56      8.29 o 
  -2   3  15        2.97        0.82     12.48 o 
  -1   3  15      383.53      377.85     17.24 o 
   0   3  15       86.81       80.23     11.42 o 
   1   3  15       51.23       49.20      9.88 o 
   2   3  15      329.34      349.05     14.99 o 
   3   3  15      168.28      178.66     18.42 o 
  -6   4  15       24.82       10.69     13.13 o 
  -5   4  15      183.00      160.06     13.35 o 
  -4   4  15       14.25        9.21      7.45 o 
  -3   4  15       15.84       19.10      8.33 o 
  -2   4  15      267.00      252.28     16.27 o 
  -1   4  15      211.67      254.85     20.64 o 
   0   4  15        0.41       -0.63     10.10 o 
   1   4  15      129.94      136.44     27.93 o 
   2   4  15      173.02      177.26     20.67 o 
  -5   5  15      151.56      183.52     23.27 o 
  -4   5  15      576.39      585.25     20.98 o 
  -3   5  15      297.35      320.43     16.08 o 
  -2   5  15      210.08      239.27     17.81 o 
  -1   5  15        2.30        9.73      9.02 o 
   0   5  15       21.38       32.41     11.19 o 
   1  -6  16        1.90        9.84     32.29 o 
   2  -6  16      971.80     1000.95     33.24 o 
  -1  -5  16      220.60      166.07     22.22 o 
   0  -5  16      661.78      733.68     56.60 o 
   1  -5  16       82.21       85.18     12.61 o 
   2  -5  16        9.08       25.08     14.88 o 
   3  -5  16      110.43      114.47     14.92 o 
   4  -5  16      180.47      171.63     14.08 o 
  -2  -4  16       12.67        6.21     14.51 o 
  -1  -4  16        5.11       23.69     11.83 o 
   0  -4  16      142.85      162.79     13.34 o 
   1  -4  16      156.57      168.73     12.24 o 
   2  -4  16       25.25       30.74      7.68 o 
   3  -4  16       83.46       89.05      9.38 o 
   4  -4  16      577.65      585.78     25.77 o 
  -2  -3  16        1.04       13.29     34.30 o 
  -1  -3  16        3.64       16.82      9.42 o 
   0  -3  16        0.57      -10.28     10.28 o 
   1  -3  16       75.48       81.13     10.29 o 
   2  -3  16        9.57       17.81      7.38 o 
   3  -3  16       18.59        9.90      8.18 o 
   4  -3  16       26.61       15.38      8.41 o 
  -3  -2  16      145.71      153.02     13.96 o 
  -2  -2  16      799.97      836.40     29.81 o 
  -1  -2  16      214.61      230.42     19.57 o 
   0  -2  16      145.26      144.80     11.74 o 
   1  -2  16      384.69      383.26     19.72 o 
   2  -2  16      988.55     1017.15     27.40 o 
   3  -2  16       87.24       52.01     14.78 o 
   4  -2  16       12.47       11.62      9.14 o 
  -5  -1  16       34.81      111.10     22.33 o 
  -4  -1  16        0.08       69.68     53.37 o 
  -3  -1  16     1146.48     1214.83     36.95 o 
  -2  -1  16      168.06      193.95     15.64 o 
  -1  -1  16       64.90       60.32      8.64 o 
   0  -1  16        6.55       10.14      6.98 o 
   1  -1  16      533.69      495.01     19.68 o 
   2  -1  16      340.10      334.00     15.88 o 
   3  -1  16       10.63       18.40      7.24 o 
   4  -1  16       32.84       32.89      6.69 o 
  -5   0  16      239.12      257.43     19.43 o 
  -4   0  16      116.38      112.97     17.97 o 
  -3   0  16      208.27      193.87     20.22 o 
  -2   0  16      324.54      311.13     13.16 o 
  -1   0  16        9.25       10.61      6.42 o 
   0   0  16      791.87      723.85     28.24 o 
   1   0  16      428.08      424.38     16.31 o 
   2   0  16      335.57      322.58     15.53 o 
   3   0  16       15.49       14.71      5.82 o 
   4   0  16       48.42       69.76     10.87 o 
  -5   1  16       11.44       18.37      8.66 o 
  -4   1  16      115.14      136.87     13.96 o 
  -3   1  16      143.14      143.77     14.69 o 
  -2   1  16     1331.82     1321.49     33.12 o 
  -1   1  16      636.26      684.54     23.73 o 
   0   1  16        0.19        1.14      7.89 o 
   1   1  16      111.39      135.95     11.20 o 
   2   1  16       78.76       75.54      7.80 o 
   3   1  16        8.51        3.68      5.11 o 
  -5   2  16      131.46      155.82     17.62 o 
  -4   2  16        7.83        7.62     10.87 o 
  -3   2  16       49.44       32.07     12.53 o 
  -2   2  16        6.01        7.20      6.63 o 
  -1   2  16      151.50      179.99     12.65 o 
   0   2  16       11.19        8.57      8.84 o 
   1   2  16       24.62       28.74      7.49 o 
   2   2  16     1327.17     1375.67     25.34 o 
  -5   3  16      183.81      204.64     24.06 o 
  -4   3  16       22.33        8.71      9.04 o 
  -3   3  16       55.73       61.62      8.37 o 
  -2   3  16      746.24      781.32     26.43 o 
  -1   3  16      118.91      101.38      9.36 o 
   0   3  16      450.38      443.21     18.99 o 
   1   3  16        5.05       10.61      7.90 o 
  -3   4  16       82.13       98.88     14.70 o 
  -2   4  16        0.67       -0.69      8.96 o 
  -1   4  16      398.61      410.16     21.41 o 
   0   4  16      637.50      743.90     27.56 o 
   0  -4  17       13.51       33.52     10.26 o 
   1  -4  17      177.35      178.80     15.24 o 
   2  -4  17        9.93       11.09      8.22 o 
  -2  -3  17      154.12      166.06     16.78 o 
  -1  -3  17      122.83      155.73     21.55 o 
   0  -3  17      166.17      177.34     12.55 o 
   1  -3  17      114.92      123.17     11.35 o 
   2  -3  17       11.45       12.10      9.01 o 
   3  -3  17      450.22      451.62     29.78 o 
  -2  -2  17      161.94      121.53     17.19 o 
  -1  -2  17      149.17      135.30     11.44 o 
   0  -2  17       12.99       19.51     16.60 o 
   1  -2  17      131.95      122.60     13.56 o 
   2  -2  17      150.19      151.27     22.26 o 
   3  -2  17      427.37      484.70     44.77 o 
  -3  -1  17      180.44      168.19     19.13 o 
  -2  -1  17        0.04       10.51     10.39 o 
  -1  -1  17      271.10      278.96     20.19 o 
   0  -1  17      100.04      101.80      9.76 o 
   1  -1  17      273.48      285.65     15.95 o 
   2  -1  17        1.73       -0.63      8.53 o 
   3  -1  17       11.98       12.69      8.18 o 
  -3   0  17       17.32       34.17     10.60 o 
  -2   0  17      195.98      182.53     17.10 o 
  -1   0  17       93.16       86.39     11.94 o 
   0   0  17       51.56       59.51      7.41 o 
   1   0  17      651.08      660.03     32.40 o 
   2   0  17       93.32      115.37     10.83 o 
  -3   1  17        4.99        5.65      7.79 o 
  -2   1  17        7.49        0.91      6.50 o 
  -1   1  17      488.79      500.66     15.45 o 
   0   1  17       40.56       65.18      6.96 o 
   1   1  17      538.17      532.19     30.02 o 
  -3   2  17       63.67       67.16     11.66 o 
  -2   2  17      288.44      310.63     19.38 o 
  -1   2  17        4.21       -0.60      6.93 o 
   0   2  17       43.17       43.87      8.25 o 
                                                 
